# Supplementary material for: Levels of circulating kidney injury markers and IL-10 identify non-critically ill patients with COVID-19 at risk of death
Source: JCI Insight. 2026 Jan 23;11(2):e198244. doi: 10.1172/jci.insight.198244 (PMC12892917; doi:10.1172/jci.insight.198244)
Supplement: Supplemental data set 1 [file jciinsight-11-198244-s309.xlsx]

## Sheet: IF quantification Fig 1B
KIM-1 expression in kidneys of COVID-19 patients
Halo-mediated immunofluorescence quantification data
	% KIM-1 + area	% KIM-1 + area
	Controls	COVID-19
SRCD	0	0.15814
SRCD	0.001396	1.3497
MN	0.497981	0.013072	duplicate biopsy section
MN	0.005697	0.060309	duplicate biopsy section
MCD	0.046213	0.346876
MCD	0.118883	0.673186
MCD	0.044237	0.031852	duplicate biopsy section
MCD	0.134952	1.2e-05	duplicate biopsy section
		0.000351	duplicate biopsy section
		0.000105	duplicate biopsy section
		1.26654
		0.007029
		0.100252
		0.246522
		0.413
		0.073244
		0.76182
		0.020238
		1.37155
		1.00731
		0.253726
		0.005473
		0.012677
		2.10521
		2.98412
		0.002395
		1.58878
		0.025672
		0.552354
		0.138275
		2.05169
		0.925131
		1.39591
		2.29786
		6.07527
		1.21683
		0.045577

## Sheet: IF quantification Fig 2B
LCN2 expression in kidneys of COVID-19 patients
Halo-mediated immunofluorescence quantification data
		% LCN2 + area	% LCN2 + area
		Controls	COVID-19
	MN	0.034198	0.874641
	MN	0.014097	0.024895
	MCD	0.014542	0.021729
	MCD	0.0216577	0.04276
	MCD	0.02245	0.024322
			0.011356
			0.077009
			0.032126
			0.027221
			0.036412
			0.13355
			0.07399
			0.0376
			0.041491
			0.156667
			0.071318
			0.657743

## Sheet: Figure 3
Liver	Liver	Liver	Liver	Liver	Liver	Kidney	Kidney	Kidney	Kidney	Kidney	Kidney
ACE2	ACE2	KIM-1	KIM-1	NGAL/LCN2	NGAL/LCN2	ACE2	ACE2	KIM-1	KIM-1	NGAL/LCN2	NGAL/LCN2
Controls	COVID	Controls	COVID	Controls	COVID	Controls	COVID	Controls	COVID	Controls	COVID
33.7362	7.16194	0.766731	4.29717	974.967		89.1244	267.873	0.0571172	8.74982	2.12071	1.08238
7.25704	1.31583	0.453565	0	105.852	117.202	36.0542	133.776	1.50357	3.77385	0.131986	3.21136
9.4741	2.01716	0.94741	0	140.172	328.052	9.34482	151.805	3.72881	0.751336	0.303218	45.9176
8.10528	8.05397	0	0.298295	596.822	601.873	8.55938	212.012	0.724559	5.35535	0.222186	0.765092
9.86568	8.22776	0	7.05237	118.193	131.583	94.6387	166.024	0.12249	0	2.2219	5.54756
14.0888		0	7.34874	72.4026	896.478	17.4303	73.061	0.524768	1.53284	0.382848	2.53725
14.2888			2.94096	598.981	708.472	210.579	116.472	0.338684		4.05997	0.917446
			16.5825	261.472		17.9091	86.0383		0.43817	0.511374	6.14183
	0		0	442.087		37.4757			2.47061	0.544109	1.53666
	2.02846		9.46613	258.542	9.20808	88.8738	33.9991		0.299788	2.307	99.7101
	2.90067		0		196.133		45.7412		3.32439		6.03573
					379.427		90.9045		0.324126		0.564279
					21.1045		80.9006				18.0785
					127.497		121.377				6.48016
					300.7		358.54				9.8997
											0.595204
					118.046		91.1549				17.0485
					610.854		161.013				6.63566
					1261.25		200.935				0.29423
					313.834		48.5016				1.22198
Comparison of KIM-1, LCN2/NGAL, and ACE2 mRNA abundance in autopsy kidneys and liver
from COVID-19 critical cases and controls. The data are expressed as DESeq2-normalized counts.
