# Supplementary material for: Levels of circulating kidney injury markers and IL-10 identify non-critically ill patients with COVID-19 at risk of death
Source: JCI Insight. 2026 Jan 23;11(2):e198244. doi: 10.1172/jci.insight.198244 (PMC12892917; doi:10.1172/jci.insight.198244)
Supplement: Supplemental data set 2 [file jciinsight-11-198244-s310.xlsx]

## Sheet: Factors Fig4 Tables 4-7
ID patient + day	Investigation Center	ID patient2	day of collection	Gp130 soluble	Granzyme B	IFNg	KIM-1	MCP-1	TNFa	IL-1a	IL-1b	IL-1RA	IL-6	IL-6RA soluble	IL-8	IL-10	IL-17A	Endoglin (22)	Granzyme B (57)	PLGF (72)	L-Selectin (19)	uPAR (67)	bFGF (47)	ICAM (61)	E-Selectin (45)	P-Selectin (48)	VEGF-R1 (38)	Granzyme A (47)	VEGF (26)	VCAM-1 (57)	PDGF-AA (56)	vWF-A2 (15)	PDGF-BB (18)	VEGFR1/PlGF	Clusterin (20)	Cystatin C (19)	RBP4 (29)	CXCL10-IP10 (25)	Lipocalin-2 (27)	Osteopontin (28)	TFF3 (30)	MPO (ng/ml)
002-0022-B-G J01	Bicêtre	002-0022-B-G	J01	269.574	40.3	8.75	90.1	3363	17.9	<0.98	0.604	1641	89.4	49667	56.6	14.2	<2.1	1133.37	83.66	16.65	430917	2602.66	15.34	312068	24601.3	110645	262.42	49.22	176.77	6170100	3486.73	96798.1	4845.19	15.761	354880000	1664500	19321000	973.94	91034.8	103743	2712.93
002-0022-B-G J03	Bicêtre	002-0022-B-G	J03	288.715	44.6	2.48	112	4345	19.4	<0.98	0.835	1759	105	62790	208	8.79	<2.1	1028.62	100.13	16.06	419917	1405.48	21.99	311235	21780.6	132441	210.84	45.7	227.98	5188200	3712.4	525739	4195.1	13.1283	481560000	1748100	23581000	333.14	85539	26530.3	1749.89
002-0025-P-J J01	Bicêtre	002-0025-P-J	J01	173.43	69.4	6.68	951	6282	52.6	<0.98	0.54	39975	993	18475	212	49.4	<2.1	3275.47	142.03	115.1		9899.42	90.47	1128000	45688.6	116074	438.25	OOR <	5.71	141748	#N/A	#N/A	#N/A	=[@[VEGF-R1 (38)]]/[@[PLGF (72)]]	1033600000	44654000	599780000	903.5	153667	453687	11995.7
002-0028-K-S J01	Bicêtre	002-0028-K-S	J01	243.47	52.5	12.7	71.8	1474	16.9	<0.98	1.19	20695	205	42923	61.1	83.4	<2.1	4253.62	212.96	130.17	548670	9020.03	89.03	672683	56787	123980	468.44	8.43	187.48	9618500	2051.82	68162.8	1500.11	=[@[VEGF-R1 (38)]]/[@[PLGF (72)]]	1279500000	11388000	123240000	1053.16	114355	235064	2671.97
002-0028-K-S J03	Bicêtre	002-0028-K-S	J03	206.92	99.9	85.8	446	4100	35.9	1.55	1.46	4156	10960	22065	183	28.5	<2.1	3384.77	121.98	114.94	529667	7354.89	54.62	1151200	106364	63864.4	544.04	18.44	51.13	5016700	691.78	105969	755.2	=[@[VEGF-R1 (38)]]/[@[PLGF (72)]]	1111900000	8399500	403450000	3201.06	100649	272074	2511.56
002-0033-T-L J01	Bicêtre	002-0033-T-L	J01	414.542	93.1	45	510	4360	36.7	<0.98	1.28	5868	567	35400	73.5	28.4	<2.1	1547.69	129.37	45.12	448469	970.64	26.13	557136	41485.5	182118	300.87	115.04	119.36	4902500	4778.1	242238	5051.15	6.66822	603350000	1877000	21610000	1637.95	86351.4	77558.3	2810.07
002-0033-T-L J03	Bicêtre	002-0033-T-L	J03	396.428	140	79.1	451	3282	59.2	<0.98	0.696	5608	3206	4496	123	17.3	<2.10	1701.48	144.21	43.27	480861	1238.18	33.5	501537	43515.8	185878	463.07	196.63	160.38	4579400	6006.38	161428	8178.91	10.7019	594110000	2239400	76861000	1723.92	81390.7	19832.8	5295.78
002-0033-T-L J14	Bicêtre	002-0033-T-L	J14	100.829	47.8	7.67	885	762	26.9	<0.98	0.862	3984	143	39297	42.1	33.3	<2.1	2686.76	157.03	52.95	859895	7789.93	12.26	576920	69351.1	59896.2	1924.84	45.7	30.26	4577900	2387.61	41287.2	3919.14	36.352	875870000	3997000	11838000000	823.24	118654	98059.2	6725.94
002-0034-B-A J01	Bicêtre	002-0034-B-A	J01	345.594	38.1	2.24	380	1061	39.2	<0.98	1.04	3797	96	44932	85.7	36.7	<2.1	1341.38	94.96	29.43	492841	778.05	33.5	273524	30222.4	216727	2268.19	190.77	245.73	4925000	3792.45	4960400	1561.78	77.0707	580130000	5587100	55935000	977.65	96018.3	32646.2	10275.4
002-0034-B-A J04	Bicêtre	002-0034-B-A	J04	326.22	27.1	10.4	465	3513	34.1	<0.98	<0.32	8807	826	30096	16.5	38.4	<2.1	4253.62	64.56	90.34	331569	5427.35	51.56	853422	56787	57709.6	3488.67	128.56	361.08	6100900	3312.5	186227	3189.43	=[@[VEGF-R1 (38)]]/[@[PLGF (72)]]	1041300000	26580000	874850000	1222.29	119784	254385	5918.83
002-0036-M-C J01	Bicêtre	002-0036-M-C	J01	324.067	89.4	18.5	78.2	1555	17.5	6.15	1.59	2892	156	30595	86.8	18.9	<2.10	1168.13	124.35	28.13	542922	3240.32	18.23	499710	21388.8	163434	243.76	91.73	159.68	2072600	3349.6	29621.7	1940.65	8.66548	87560000	193342	2847000	922.13	63935.6	38582.3	1678.59
002-0036-M-C J03	Bicêtre	002-0036-M-C	J03	296	56.1	45.7	72.2	2449	28.8	<0.98	1.15	2319	1780	3929	203	12.6	<2.1	1168.13	102.6	21.39	450163	1039.59	17.98	412702	18282.2	148890	196.97	99.1	203.65	2622700	5036.73	54735	4659.98	9.20851	421850000	1320000	41050000	888.61	72357.4	19303.4	1862.24
002-0037-M-A J01	Bicêtre	002-0037-M-A	J01	351.682	65	2.3	217	988	23.7	<0.98	0.338	1863	58.4	52657	31.6	17.3	<2.1	1581.26	89.81	21.27	414154	1143.59	9.83	298384	18865.2	75392.5	203.66	91.73	185.9	1086800	3084.67	94300.9	2496.57	9.57499	543580000	3551900	47981000	850.79	77173.9	24005.6	3615.01
002-0037-M-A J03	Bicêtre	002-0037-M-A	J03	332.2	33.2	9.82	266	3301	42.6	<0.98	0.55	2049	2414	3415	152	17.7	<2.1	1391.53	61.9	20.04	371337	865.56	10.21	286354	15645.7	66359.1	273.75	84.25	176.93	162638	2554.47	119102	4220.63	13.6602	612440000	3024100	77131000	821.25	92600.7	17622.1	4183.76
002-0038-L-A J01	Bicêtre	002-0038-L-A	J01	407.127	483	7.83	274	212	27.6	<0.98	1.65	6560	118	29393	199	37.7	<2.1	2481.36	152.24	45.52	457746	1678.82	27.08	746283	45488	138786	257.1	80.47	388.33	OOR >	3096.91	45326.5	1934.46	5.64807	304780000	886344	9968800	570.77	69198.9	33671.7	3931.19
002-0038-L-A J04	Bicêtre	002-0038-L-A	J04	282.36	58.9	101	240	10416	55.1	<0.98	2.2	10177	9979	2382	140	18.8	<2.1	3457.55	58.69	94.03	467581	7460.76	53.77	689899	68823.7	68148.2	498.66	316.03	323.69	6282900	3971.1	97980.6	6410.31	=[@[VEGF-R1 (38)]]/[@[PLGF (72)]]	972660000	13650000	581330000	1098.4	101947	144884	5414.02
002-0039-T-Y J01	Bicêtre	002-0039-T-Y	J01	434.9	28.4	0.67	890	720	21	<0.98	0.47	1246	64.2	33604	84.3	14.2	2.12	4181.56	114.92	114.94	375502	6394.57	79.72	2389400	28250.8	119868	347.88	71.65	499.1	6977800	4134.95	80104.1	2738.33	=[@[VEGF-R1 (38)]]/[@[PLGF (72)]]	1102700000	31262000	72877000	210.37	135198	107903	8095.45
002-0039-T-Y J03	Bicêtre	002-0039-T-Y	J03	448.188	11	1.96	328	1836	31.1	<0.98	0.34	930	145	36430	133	20.6	<2.1	2695.33	154.5	37.26	349261	690.13	19.26	1211500	27833.9	44171	240.43	131.24	489.71	3352500	4336.6	66681.8	6363.84	6.45276	81359000	545356	7781700	174.71	93003.7	87510.3	11189.9
002-0041-C-B J01	Bicêtre	002-0041-C-B	J01	427.5	89.1	9.84	2446	947	50.6	<0.98	1.198	14335	170	42883	106	74.9	<2.1	4145.51	80.67	124.48	337676	8585.4	64.25	667272	64595.4	98592.9	408.09	104.58	249.55	7417600	2217.51	68913	2094.13	=[@[VEGF-R1 (38)]]/[@[PLGF (72)]]	1169200000	66110000	1674200000	2077.78	316913	30954.6	36378.3
002-0041-C-B J03	Bicêtre	002-0041-C-B	J03	509.572	37.2	9.38	1820	2745	71.3	<0.98	2.6	10897	21638	3312	329	39.9	<2.10	4397.57	83.24	135.93	567457	8621.49	99.55	636794	60646.6	117865	405.08	88.27	309.96	9258000	3482.47	216658	3637.88	=[@[VEGF-R1 (38)]]/[@[PLGF (72)]]	1072100000	53366000	41125000	1467.62	264939	36242.4	18791.8
002-0042-S-L J01	Bicêtre	002-0042-S-L	J01	364.1	67.5	30.4	1612	3106	84.7	<0.98	1.53	14715	641	23999	254	68.5	<2.1	2786.71	160.18	61.94	944833	23470	27.34	996980	66232.6	124679	1272.39	120.7	76.86	11604000	7751.96	19640.8	14713.5	20.5423	1327300000	62354000	88480000	357.31	104055	274337	49209.1
002-0043-C-A J03	Bicêtre	002-0043-C-A	J03	438.2	71.5	75.5	139	5259	35.5	<0.98	0.53	2436	3080	4384	135	14.2	<2.1	1769.61	92.99	24.36	472668	654.8	12.11	324275	25195.7	70199.3	156.67	76.66	154.17	1726300	3061.17	64022.2	6303.92	6.43144	923500000	2194600	473230000	708.02	78055.3	7001.19	3057.19
002-0045-M-F J01	Bicêtre	002-0045-M-F	J01	195.11	57.8	14.4	173	452	15.4	<0.98	1.52	4716	114	22424	108	42.2	<2.1	1612.74	106.9	21.76	373965	672.48	10.33	568773	15304.4	108819	230.41	91.73	116.56	OOR >	2087.15	114934	2641.8	10.5887	360210000	944782	11398000	794.39	67426.4	#N/A	1651.48
002-0049-M-J J01	Bicêtre	002-0049-M-J	J01	256.917	113	43.3	754	1220	26.9	<0.98	1.16	6879	116	31001	44.7	23.9	<2.10	1264.16	85.6	34.66	273341	1004.87	21.56	128972	25252.4	90460.8	283.74	162.07	296.64	OOR >	3442.93	108692	4113.29	8.18638	333230000	2132900	20011000	1128.91	66297.7	35829.2	5555.55
002-0049-M-J J03	Bicêtre	002-0049-M-J	J03	290.4	47.6	77.9	561	1289	24	<0.98	0.74	2505	1362	3684	62.8	13.9	<2.1	1103.84	91.93	31.18	328551	2838.77	25.67	169269	27818.8	84505.1	223.73	198.44	376.37	582422	3866.37	31774.5	4564.66	7.17543	382600000	2239000	36026000	814.96	85238.9	24143.7	4632.58
002-0051-H-F J01	Bicêtre	002-0051-H-F	J01	276.05	55.6	13.3	171	1137	20.4	<0.98	0.66	4639	110	14312	116	82.3	<2.1	2664.83	168.17	34.4	663757	1230.1	13.51	1352000	25243	76724.4	297.04	76.66	266.52	7797200	2501.67	66713.7	2186.16	8.63488	501060000	1661000	22839000	1774.53	73545.7	37273.4	2365.32
002-0055-T-X J01	Bicêtre	002-0055-T-X	J01	362.255	41.4	4.31	63.2	743	16.9	<0.98	<0.32	1430	26.3	40161	34.8	10.5	<2.1	1264.16	81.41	22.63	641471	944.01	32.36	342350	15736	92910.6	176.84	113.58	381.16	413061	5195.73	90686.1	6152.88	7.81441	1992500000	3463000	OOR >	171.76	49001.7	1910.29	2431.6
002-0057-G-B J01	Bicêtre	002-0057-G-B	J01	300.864	86.9	63.7	134	1743	25.5	<0.98	0.466	5562	76.8	29826	21.9	39.4	<2.1	3820.36	77.26	98.68	536603	6898.63	60.45	2758700	18382.6	95868	317.84	71.65	148	8366600	5521.37	80846.3	5701.53	=[@[VEGF-R1 (38)]]/[@[PLGF (72)]]	1190600000	17375000	86171000	586.64	72276.7	140725	1939.34
002-0058-M-S J01	Bicêtre	002-0058-M-S	J01	89.842	33.1	16.5	88.1	970	18.3	<0.98	0.672	9832	118	9844	28.4	58.8	<2.1	#N/A	#N/A	#N/A	#N/A	#N/A	#N/A	#N/A	#N/A	#N/A	#N/A	#N/A	#N/A	#N/A	#N/A	#N/A	#N/A	#N/A	#N/A	#N/A	#N/A	#N/A	#N/A	#N/A	#N/A
002-0058-M-S J03	Bicêtre	002-0058-M-S	J03	398.57	72.4	14.4	250	2246	29.3	<0.98	0.68	2375	128	54275	88.1	78.9	<2.1	1863.32	126.55	36.48	862264	3030.56	22.84	410174	31252.9	78691.5	190.26	214.59	520.97	1046600	5823.23	79324.1	7789.52	5.21546	354060000	1295000	22353000	494.62	79710.7	59104.8	3330.81
002-0059-G-P J01	Bicêtre	002-0059-G-P	J01	375.671	52.9	13.2	175	550	27.8	<0.98	<0.32	1141	71.9	40535	24.3	7	<2.1	2111.84	113.41	31.56	724405	5498.96	20.02	303663	33335.5	45900.5	217.05	88	357.12	5702200	1928.35	83050.6	5605.75	6.87738	1051000000	7541100	388730000	444.42	98506.2	44402.9	9013.72
002-0059-G-P J03	Bicêtre	002-0059-G-P	J03	328.96	29	4.39	147	983	36.6	<0.98	<0.32	930	1231	2737	51.1	4.14	<2.1	2111.84	106.9	27.24	498821	1799.57	24.9	309889	24623.7	91716.7	163.4	91.73	447.27	2195500	1866.97	58765.8	4881.74	5.99853	1395700000	7437700	3840000	280.59	105446	15020.4	9525.18
002-0060-M-M J01	Bicêtre	002-0060-M-M	J01	250.68	173	38.7	205	4213	39.1	<0.98	1.19	2647	110	23441	824	26.2	<2.1	1168.13	113.41	18.46	297350	1885.84	45.29	597947	12969.3	143840	336.88	127.75	40.27	659728	1767.5	58701.8	1864.92	18.2492	387090000	3330500	43863000	3020.55	81851.8	30769.4	7073.25
002-0060-M-M J03	Bicêtre	002-0060-M-M	J03	168.61	88.5	14.8	268	3710	37.2	<0.98	0.37	1676	1409	4932	67.3	14.3	<2.1	1168.13	91.93	24.24	333964	848.09	19.26	652140	15290.1	71493.7	283.74	91.73	21.19	3015400	2317.88	68243.9	4052.33	11.7054	371670000	1995200	56302000	1275.8	78973.6	38101.8	5208.07
002-0061-L-D J01	Bicêtre	002-0061-L-D	J01	331.774	19.1	2.76	243	3767	44.9	<0.98	2.22	8465	1378	3004	336	21.3	<2.1	1738.31	96.18	40.69	304110	4502.94	32.23	239171	31883.7	82903	316.97	57.06	179.63	OOR >	2794.84	144424	2706.72	7.78987	443520000	1942900	37951000	1124.46	80399.6	#N/A	5040.51
002-0061-L-D J03	Bicêtre	002-0061-L-D	J03	277.11	30.7	10.4	435	2683	38.3	<0.98	0.8	3809	429	26151	60.9	45.8	<2.1	1738.31	95.11	42.69	331853	4316.1	16.57	448741	46678.3	29080.3	370.01	84.25	249.56	OOR >	2772.69	27770.5	3496.97	8.66737	435830000	2012600	22861000	1438.87	99922.7	#N/A	5972.38
002-0062-K-C J01	Bicêtre	002-0062-K-C	J01	317.86	31.4	16.7	77.9	778	34.9	<0.98	5.2	2716	76	2698	811	15	<2.1	2725.81	94.05	34.92	856346	5897.71	26.95	159682	30099.1	156797	217.05	99.1	232.4	339026	5099.99	112044	3121.29	6.21564	400600000	2573300	30515000	541.64	80818.9	10413.5	5416.05
002-0062-K-C J03	Bicêtre	002-0062-K-C	J03	330.16	20.9	4.19	130	825	25.4	<0.98	0.54	1678	57.2	34211	79.6	11.4	<2.1	1894.49	79.33	30.41	638601	2856.19	19.77	182072	22948.8	63355.5	163.4	57.06	145.85	3205100	3950.73	85201.5	3106.85	5.37323	899690000	3469000	51539000	254.7	84740.3	18192.7	3620.7
002-0063-N-E J01	Bicêtre	002-0063-N-E	J01	368.964	56	19.9	50.9	382	17.3	<0.98	0.351	1789	12.5	34107	57.1	14.9	<2.10	1359.75	106.9	34.14	361569	583.81	23.48	212171	39594.9	140355	217.05	57.06	252.96	2404300	3067.75	76490.8	3571.61	6.35764	1735100000	2209400	127090000	528.87	48642.9	53324.8	1649.45
002-0063-N-E J03	Bicêtre	002-0063-N-E	J03	357.045	51.2	19.4	59.8	740	37.9	<0.98	<0.32	816	630	2713	103	9.1	<2.1	1071.6	85.6	34.92	292355	494.28	22.07	169670	26239.5	71493.7	176.84	95.43	331.18	1277200	3391.85	63596.3	5172.88	5.06415	1902500000	2389700	57040000	295.49	24810.4	2760.42	1647.42
002-0065-A-K J01	Bicêtre	002-0065-A-K	J01	383.2	21	2.81	140	1058	36.2	<0.98	<0.32	2619	102	43926	126	14.4	<2.1	1168.13	54.88	23.37	425691	917.89	11.35	118528	16085.5	76923.1	290.39	134.73	264.83	3031600	3311.3	105964	5672.99	12.4258	2102000000	8369700	112910000	411.28	76491.3	118130	3581.62
002-0065-A-K J03	Bicêtre	002-0065-A-K	J03	497.544	30.9	4.71	185	1099	23	<0.98	<0.32	1637	451	2876	25.8	7.27	<2.1	2204.57	126.55	46.06	1017900	2309.26	43.21	255462	47897.3	525408	715.78	141.65	351.47	672681	8709.88	37726	12388.6	15.5402	OOR >	9780500	585630000	260.13	62916	87530.8	4504.61
002-0066-K-A J01	Bicêtre	002-0066-K-A	J01	222.064	23.5	7.04	425	831	23.3	<0.98	1.8	1520	96	32088	51.9	16.7	<2.1	1103.84	136.53	19.31	253278	574.9	16.7	215670	13115.7	70863.6	143.2	76.66	113.66	1792700	4935.99	24693.4	5045.62	7.41585	253940000	600996	6633000	324.68	69304.9	59994.7	2379.66
002-0066-K-A J03	Bicêtre	002-0066-K-A	J03	206.477	12.9	3	437	568	15.6	<0.98	0.43	1241	83.5	31376	30.5	13	<2.1	2873.15	54.51	86.39	355769	6420.51	57.01	506859	29838.8	73722.9	335.86	45.9	145.42	1555500	5412.3	40856.6	4573.29	=[@[VEGF-R1 (38)]]/[@[PLGF (72)]]	1054400000	16174000	252130000	127.36	114795	162175	3743.99
002-0067-V-L J01	Bicêtre	002-0067-V-L	J01	567.218	93.2	1.62	133	1621	71.8	<0.98	99.2	3945	963	39700	12493	29.2	<2.1	#N/A	#N/A	#N/A	#N/A	#N/A	#N/A	#N/A	#N/A	#N/A	#N/A	#N/A	#N/A	#N/A	#N/A	#N/A	#N/A	=[@[VEGF-R1 (38)]]/[@[PLGF (72)]]	868080000	10268000	186250000	359.6	97396.8	65353.1	2107.34
002-0067-V-L J03	Bicêtre	002-0067-V-L	J03	409.3	80.4	3.41	189	975	107	<0.98	2.59	2132	3949	3208	1548	26.1	<2.1	1486.58	119.96	34.53	455554	856.83	23.61	853201	25833.9	94330.9	326.92	84.25	329.55	5008100	6964.34	9158.45	10942.5	9.46771	725970000	1105700	44087000	443.67	64756.2	15720.5	5189.05
002-0070-S-N J01	Bicêtre	002-0070-S-N	J01	393.865	30.2	8.18	34.6	980	16	<0.98	0.594	8303	83.9	23256	25	30.9	<2.1	3566.57	76.83	95.42	391031	5912.77	61.31	450375	36628.5	67956.1	414.12	18.44	47.53	5103600	1918.12	200435	2475.22	=[@[VEGF-R1 (38)]]/[@[PLGF (72)]]	910510000	15749000	174550000	557.69	116283	56276	1752.62
002-0070-S-N J03	Bicêtre	002-0070-S-N	J03	156.649	34.6	5.4	45.7	376	13.4	<0.98	0.337	2213	23.8	16130	22.8	23.5	<2.1	1518.18	60.89	29.14	308773	848.09	18.87	201685	18813.5	47501.9	163.4	17.83	23.69	OOR >	2057.65	17203.7	1912.81	5.60741	552700000	1752000	16120000	1661.86	89702	31094.7	2221.47
002-0071-S-H J01	Bicêtre	002-0071-S-H	J01	326.434	40.5	7.78	59.4	753	11	1.21	1.87	6333	147	21952	128	22.9	<2.10	1423.25	75.18	18.95	596932	610.49	9.7	143497	19856.4	70349.7	217.05	68.94	102.95	225664	2875.39	80644.4	2326.89	11.4538	1247200000	1770000	37553000	1313.38	73069.2	17397	1650.81
002-0071-S-H J03	Bicêtre	002-0071-S-H	J03	287.6	27.9	4.76	54.8	550	18.7	<0.98	0.37	926	394	3194	30	6.12	<2.1	1423.25	56.88	23.25	521076	548.11	9.06	137609	19260.7	36939	163.4	61.06	112.7	2651300	3338.09	46317.7	3721.35	7.02796	2869100000	2855500	78980000	561.72	78209.6	4360.5	2230.32
002-0073-B-A J01	Bicêtre	002-0073-B-A	J01	271.876	39.2	20.7	50.1	656	49.3	<0.98	2.64	3987	170	29954	387	17	<2.1	1071.6	84.55	34.4	414841	1540.84	36.36	285110	25690.1	81393.5	170.12	76.66	146.78	174337	2587.32	42488.8	4029.29	4.94535	98557000	220478	4303000	748.43	59011.2	6502.55	2539.79
002-0073-B-A J03	Bicêtre	002-0073-B-A	J03	279.5	31.9	17.3	70.1	962	26.1	<0.98	0.47	1954	53.7	36464	214	15.1	<2.1	1706.97	111.23	49.05	1062800	10950.2	69.24	479130	52959.8	117733	316.97	113.58	177.83	5531600	5311.08	16667.9	8711.52	6.46218	1235500000	2705800	114710000	552.67	61600.6	69419.8	5168.53
002-0074-N-G J01	Bicêtre	002-0074-N-G	J01	255.427	44.4	16.6	32	245	12.2	<0.98	0.694	2390	28.7	26287	58	9.89	<2.10	1612.74	92.99	25.49	602247	760.52	9.19	226277	21619.8	98774.8	196.97	134.73	291.66	1185700	4587.54	64011.6	3427.34	7.72734	1267100000	1401300	22380000	420.1	65675.4	17771.7	1112.07
002-0074-N-G J03	Bicêtre	002-0074-N-G	J03	255.8	52.3	13.8	26.7	263	33.2	<0.98	0.47	946	169	2636	404	6.15	<2.1	1296.07	89.81	25.86	534663	601.6	8.31	203314	20512.2	91716.7	190.26	182.07	299.13	4105800	4851.79	53214.1	4169.4	7.35731	839550000	757030	28803000	242.67	71541.5	17888.4	1221.76
002-0075-R-G J01	Bicêtre	002-0075-R-G	J01	277.3	25.6	1.26	123	949	15.8	<0.98	0.344	2117	60.6	32245	61.8	12.2	<2.1	1549.74	77.25	29.14	354499	1489.09	20.28	479465	23686	57481.7	170.12	OOR <	114.63	108933	2915.35	25848.8	3599.23	5.83802	1913900000	4346300	55385000	597.36	52127.4	45911	3998.23
002-0075-R-G J03	Bicêtre	002-0075-R-G	J03	383.172	14.2	<0.34	158	490	11.4	<0.98	<0.32	1110	8.82	41703	49.5	9.96	<2.1	1423.25	58.88	29.9	252665	1247.39	23.1	387184	18572.4	65645.9	156.67	OOR <	70.65	OOR >	2519.86	21270.6	3138.93	5.2398	1762900000	3664400	29292000	285.13	49412.5	0	2638.66
002-0076-B-S J01	Bicêtre	002-0076-B-S	J01	336.607	61.4	5.57	125	873	18.3	<0.98	0.62	1694	27.6	43309	82.2	18.1	<2.1	1039.31	87.7	27.75	362518	637.1	19	296621	22523.9	123384	149.94	68.94	267.37	763859	3677.85	66299.1	3296.55	5.40324	1285300000	1187600	30318000	137.35	60933.3	22613.5	1199.87
002-0077-V-T J01	Bicêtre	002-0077-V-T	J01	257.9	44.8	7.99	545	2775	47.5	<0.98	7.87	5595	529	19111	1596	19.1	<2.1	1168.13	102.6	24.36	214547	1644.33	71.34	562959	27612.2	112242	166.76	88	428.55	OOR >	2855.91	81330.6	5184.78	6.84565	419620000	1362100	19060000	612.7	62916	0	3361.76
002-0078-M-K J01	Bicêtre	002-0078-M-K	J01	367.7	53.3	4.91	475	3236	29.5	<0.98	1.45	3001	329	34181	147	20.5	<2.1	1549.74	123.25	35.31	358207	1885.84	116.94	597862	36424.1	175787	449.34	76.66	126.12	917628	2623.88	114068	3802.99	12.7256	182450000	819856	4502500	540.17	52240.2	49675	8201.56
002-0079-G-D J01	Bicêtre	002-0079-G-D	J01	254.7	39.5	20.2	269	2612	32.4	<0.98	1.01	14725	238	38961	377	23.1	<2.1	3711.69	75.56	89.88	319235	7566.85	83.29	1071600	39529.3	77098.1	233.97	71.65	152.3	7946800	348.27	137771	2528.72	=[@[VEGF-R1 (38)]]/[@[PLGF (72)]]	1162600000	20184000	374850000	2091.15	121517	276109	5239.76
002-0082-D-M J02	Bicêtre	002-0082-D-M	J02	452.103	26.3	11.2	242	791	18.2	<0.98	0.481	4212	570	1114	63.4	13	<2.10	3960.01	165.88	73.16	827277	6610.08	21.95	304981	122283	135866	416.32	91.73	242.72	586698	6021.88	29545.1	8123.29	5.69054	OOR >	39599000	46111000	783.02	82254.5	44100.2	11096.3
002-0083-C-P J02	Bicêtre	002-0083-C-P	J02	434.625	20.5	2.21	203	634	16.9	<0.98	0.32	934	52.9	31575	21.6	8.82	<2.1	2603.76	113.41	25.49	586408	2335.23	12.62	1287300	24521.4	46263	429.53	36.19	56.87	807574	1594.67	21049.2	2091.14	16.8509	668240000	3621000	22795000	521.99	75630.2	31224.7	4612.56
002-0084-B-B J01	Bicêtre	002-0084-B-B	J01	223.157	57.7	26.1	118	693	16.1	<0.98	0.471	2554	51.4	22179	27.8	28.3	<2.1	2634.3	126.55	34.79	701270	3398.03	20.28	1010100	35299.9	88730.4	416.32	OOR <	91.06	1422000	5356.48	51938.3	7928.87	11.9667	436061	OOR <	20099000	656.66	84535	9619.62	5892.93
002-0085-M-V J01	Bicêtre	002-0085-M-V	J01	232.558	35.4	1.36	119	433	25.3	<0.98	0.342	896	17.8	26648	62	7.42	<2.1	2420.02	116.68	32.08	783780	1091.62	30.94	382433	34250.6	110013	176.84	188.65	794.68	1906200	5377.52	32145.5	12092.1	5.51247	OOR >	6891200	OOR >	64.96	70516	11529.3	5132.09
002-0086-K-R J01	Bicêtre	002-0086-K-R	J01	240.8	25.9	1.64	151	817	18.5	<0.98	0.35	5166	33.8	23068	77.1	8.82	2.67	2173.69	91.93	25.11	541825	707.76	34.68	366435	21680	133998	170.12	208.16	714.55	730616	5357.65	26585.1	12043.1	6.77499	2436200000	9148100	440340000	127.35	69643	177613	4489.86
002-0087-M-P J01	Bicêtre	002-0087-M-P	J01	174.7	27.9	2.38	460	799	25.4	<0.98	0.346	5749	46.4	20661	122	9.35	<2.1	2358.59	139.88	46.33	699772	4112.03	19.51	423981	57813.7	136148	498.81	27.28	108.81	1841200	1699.21	33453.8	10363.2	10.7665	992060000	1794700	105820000	404.46	60169	31690	4738.9
002-0088-L-G J01	Bicêtre	002-0088-L-G	J01	246.05	20.1	25.1	1406	535	28.7	<0.98	0.56	1989	85.2	28960	55.5	6.34	<2.1	3301.25	126.55	50.15	764275	34782.7	16.95	726111	31534	43880.2	1360.72	53.01	251.26	2200500	1622.13	25738.9	2284.6	27.133	78823000	1347300	10567000	3763.47	155280	876927	27527.6
002-0090-I-D J01	Bicêtre	002-0090-I-D	J01	206.58	5.78	<0.34	172	424	24.5	<0.98	<0.32	3198	4.82	27103	17.2	4.87	<2.10	2847.53	103.67	33.75	743073	4280.56	22.71	704543	33607.4	173089	356.76	68.94	283.32	1710300	10248.4	18807.5	16823.9	10.5707	6320900000	241310000	OOR >	46.28	146144	33735.5	21269.2
002-0092-A-A J01	Bicêtre	002-0092-A-A	J01	365	53.4	2.5	110	1224	21.3	<0.98	2.13	2434	58.1	33428	351	18.2	<2.1	1738.31	91.93	27.37	309884	654.8	20.15	298561	23740.5	143144	277.08	99.1	202.76	3884700	2908.84	60228.1	1965.42	10.1235	567530000	939016	23493000	347.52	58112.2	19007.3	1559.28
002-0093-R-Z J01	Bicêtre	002-0093-R-Z	J01	250.1	43	3.43	320	1469	36	<0.98	3.44	6467	62.4	46250	545	14.7	3.17	1133.37	101.16	28.68	472664	1004.09	54.41	691944	21809.5	223705	204.36	225.64	771.29	2280200	5494.06	31301.1	7135.62	7.12552	412400000	1209500	25234000	183.45	94546.3	229245	3278.37
002-0094-M-N J01	Bicêtre	002-0094-M-N	J01	308.109	98	92.5	147	1236	22.6	<0.98	1.32	2754	185	24641	97.9	19.2	<2.1	1650.3	137.83	27.82	543377	3398.8	88.37	667905	26414.2	439586	326.42	142.89	355.78	6489100	4635.04	102528	8109.54	11.7333	178320000	775478	9244100	579.13	81131.8	77943.7	1565.56
002-0095-D-I J01	Bicêtre	002-0095-D-I	J01	273.371	58	1.59	302	1815	24.6	<0.98	2.61	7944	209	59121	599	19.6	<2.1	1803.61	166.72	45.92	836495	3132.27	32.35	231966	55973.3	404783	839.39	86.28	227.98	2635400	5912.51	39302.6	5430.52	18.2794	1087300000	10649000	149670000	376.2	86451.9	16053.8	15229.5
002-0096-D-S J01	Bicêtre	002-0096-D-S	J01	223.953	50.3	29.8	70.5	1938	30.4	<0.98	0.485	2701	85.3	27050	139	16.2	<2.1	1496.25	131.49	35.99	705135	6731.76	15.11	383687	45003.6	159256	418.68	59.61	158.65	4644500	5097.56	51689.4	5483.99	11.6332	962270000	5701700	96631000	911.22	93288.2	#N/A	3629.83
002-0097-Y-R J01	Bicêtre	002-0097-Y-R	J01	179.618	91	15.7	185	894	64.8	<0.98	4.29	3622	74.7	28669	598	10.8	<2.10	2007.02	213.83	49.27	601397	3735.76	24.29	426302	29445	83152.4	307.26	111.9	457.28	6453800	6832.14	31204.1	10568.4	6.23625	871780000	12978000	166680000	1750.13	105621	48670.8	25246.6
002-0099-V-A J01	Bicêtre	002-0099-V-A	J01	363.435	32.3	0.993	196	1276	21.9	<0.98	0.577	1065	10.1	43249	61.4	5.62	<2.10	1496.25	91.87	28.8	574690	1045.9	12.83	431398	31088.7	85547.1	510.57	73.1	24.48	1158200	3085.61	29130.8	5302.49	17.7281	640740000	1603100	64670000	84.47	66325.4	10558.3	3802.05
002-0102-D-M J01	Bicêtre	002-0102-D-M	J01	286.65	34.3	7.39	242	1875	49.4	<0.98	1.01	12354	154	23128	77.3	58.1	<2.1	4971.3	101.36	151.54	1341100	13023.5	107.25	905707	79577.9	192416	583.43	220.65	546.65	8823000	11292.2	67083.3	10401.9	1342100000	44738000	OOR >	329510000	783.97	253564	873898	62207.5
002-0106-L-D J01	Bicêtre	002-0106-L-D	J01	335.61	49.3	2.41	114	752	39.8	<0.98	141	3923	1155	35336	>18040	10.9	<2.1	4253.62	301.22	121.33	319235	8720.86	133.15	506606	11324.6	237320	383.99	18.44	337.86	1630500	6733.14	69475.3	5796.15	1050600000	8932700	257370000	3840000	84.6	106793	158144	1898.85
002-0107-S-X J01	Bicêtre	002-0107-S-X	J01	304.82	94	8.51	172	1064	22.2	<0.98	0.54	893	33.4	35700	38.7	11.7	<2.1	1185.55	83.66	14.09	415936	702.5	29.12	475738	10294.2	108322	178.36	89.53	138.65	2399200	2860	83301.2	4122.5	12.6586	520840000	1451000	37843000	404.15	70911.9	26957.5	2089.14
002-0111-K-G J01	Bicêtre	002-0111-K-G	J01	324.8	35.5	4.92	1497	611	50.6	<0.98	0.71	3283	14.8	44665	68.4	11.6	<2.1	1028.62	82.64	21.5	451823	903.71	17.63	89145.3	27346.4	93765.1	132.39	73.1	47.22	1376000	4360.76	83971.7	5249.26	6.15767	871780000	3755900	158700000	149.93	109612	65458.2	5388.59
002-0112-C-M J01	Bicêtre	002-0112-C-M	J01	163.26	76.1	17.1	171	809	71.1	<0.98	10	2429	251	37563	1749	11.9	<2.1	2083.03	132.54	36.5	575743	1875.29	17.4	516190	42309.6	105083	230.23	59.61	155.18	2727400	3687.32	66304.4	6214.91	6.30767	31072000	241769	2187600	418.87	81942.3	24240.3	2654.88
002-0113-Z-J J01	Bicêtre	002-0113-Z-J	J01	280.52	68.6	21.9	48.6	1627	25.1	<0.98	2.15	5600	128	9474	88.6	32.6	<2.1	3639.17	108.34	99.94	23368.1	6916.1	64.08	570152	38747	83673.3	263.88	136.44	180.62	6548200	171.52	5857	OOR <	=[@[VEGF-R1 (38)]]/[@[PLGF (72)]]	13717000	339720000	9941000	1080.63	103049	88171.1	4298.13
002-040-A-B J01	Bicêtre	002-040-A-B	J01	321.5	100	35	158	1699	24.6	<0.98	0.81	5935	101	43045	167	38.9	<2.1	1863.32	137.64	46.87	416331	1523.59	42.44	242485	44413.3	129010	247.1	113.58	342.57	359601	4110.14	90665	3259.49	5.27203	384540000	1783500	30156000	386.46	107830	26170.1	1488.84
002-040-A-B J03	Bicêtre	002-040-A-B	J03	334.4	75.6	19.17	227	1834	31.3	<0.98	0.73	1188	1215	4205	75.3	8.42	<2.1	2327.83	165.88	41.89	563089	2369.87	63.76	318882	53124.4	187029	316.97	214.59	625.61	2866000	6361.7	23613.3	5432.26	7.56672	446160000	1711200	65632000	313.16	79056.4	34448.2	2035.2
003-0009-L-S J01	Cochin	003-0009-L-S	J01	292.403	59.7	20.9	319	2519	75.9	<0.98	1.88	22922	2379	6087	341	11.2	3.61	5752.32	72.74	122.1	1920000	7498.91	67.28	1006600	130119	71353.4	15977.5	103.63	2.59	2339700	7265.67	153264	11142.8	#REF!	#N/A	#N/A	258540000	574.93	63679.4	112098	6559.47
003-0009-L-S J03	Cochin	003-0009-L-S	J03	393.06	90.2	4.96	472	1585	89	<0.98	0.554	7925	14885	3660	534	62.2	4.16	5638.63	123.26	112.86	1080000	16599.2	80.58	1209500	193521	60966	15383.5	22.83	OOR <	11040000	3481.58	76086.2	3388.06	#REF!	#N/A	#N/A	75239000	2637.5	56384.4	143917	3986.83
003-0012-C-A J03	Cochin	003-0012-C-A	J03	245.304	64.6	22	299	3985	34.9	<0.98	0.454	4121	1793	2487	124	10	<2.1	6805.95	118.63	167.38	1270000	21478.2	128.91	1206200	109957	139861	517.69	202.28	1108.83	4351000	19350.6	95896.5	32343.5	#REF!	#N/A	#N/A	OOR >	779.61	76065.5	85751.4	5517.76
003-0016-B-C J01	Cochin	003-0016-B-C	J01	232.851	26.4	30.5	57.6	1231	25.8	<0.98	0.37	5729	183	52901	38.2	16.3	<2.1	3467.2	73.18	104.53		6562.51	33.19	692049	59090.2	46869.2	409.93	110.74	480.4	6468000	21641	301147	28451.1	#REF!	#N/A	#N/A	532720000	497.55	57895.3	63535.4	3411.72
003-0016-B-C J03	Cochin	003-0016-B-C	J03	291.993	16.9	3.12	120	1268	38	<0.98	<0.32	10371	1158	34092	114	18.9	<2.1	3334.71	94.88	115.05		5018.48	34.03	879162	106639	50245.6	549.54	92.85	627.6	5575700	20430.5	156419	21264.8	#REF!	#N/A	#N/A	75827000	361.49	48054.4	231382	4638.7
003-0016-B-C J09	Cochin	003-0016-B-C	J09	430.423	155	1.74	288	830	40.3	<0.98	1.86	12352	90.8	62143	58.4	16.8	<2.1	2938.15	64.55	100.15		3793.7	39.17	761679	61581.7	37905.6	209.51	89.22	339.85	1032600	14711.6	493586	7125.63	#REF!	#N/A	#N/A	4968100	71.28	131924	92747.2	2999.17
003-0017-K-J J03	Cochin	003-0017-K-S	J03	323.711	174	2.5	1444	2203	113	<0.98	1.16	>45000	665	56967	347	142	7.23	7019.59	73.97	150.03		6038.31	36.01	1029900	111590	63144.4	25171.4	85.56	10.18	5143700	23662.4	764671	18505.2	#REF!	#N/A	#N/A	274460000	504.37	146810	150472	45947.8
003-0023-M-M J06	Cochin	003-0023-M-M	J06	164.019	21.7	16.9	473	2928	59.2	<0.98	1.24	5757	7333	3394	59.1	23.4	2.46	3799.06	96.52	129.51		3215.14	28.14	440342	175526	49736.9	1003.28	14.1	37.07	239074	13451.9	218419	34197.9	#REF!	#N/A	#N/A	OOR >	1058.96	193741	258925	30886
003-0034-C-L J01	Cochin	003-0034-C-L	J01	457.625	46.2	5.69	706	6330	19.1	<0.98	0.842	5327	794	45603	635	16.5	<2.1	3599.84	92.43	143.7	1183200	9640.08	31.43	773321	84646.1	56457.9	577.49	76.57	221.36	5407700	11947.4	334509	34587.5	#REF!	#N/A	#N/A	78623000	454.81	110369	162857	5575.9
004-0001-A-A J01	HEGP	004-0001-A-A	J01	275.444	31.1	3.32	283	2778	34	<0.98	0.458	3995	501	21652	31.4	35.1	<2.1	1317.27	95.95	19.61	386908	1881.6	6.14	945318	24047.2	48590.8	2057.93	23.45	12.64	5533700	470.88	11872.2	1442.21	104.943	737640000	11758000	58408000	4527.77	218098	483615	19526.5
004-0001-A-A J03	HEGP	004-0001-A-A	J03	263.641	19.7	2.83	307	6371	47.4	<0.98	9.3	10387	>26520	2731	114	40.4	<2.1	1788.57	182.51	53.29	518788	2671.01	14.08	1063500	159887	72320.5	4180.57	38.48	14.42	5069700	372.06	10982.5	1143.39	78.4494	958610000	31363000	292130000	5548.97	240668	533864	37106.7
004-0002-M-R J03	HEGP	004-0002-M-R	J03	228.761	66.6	16.6	296	589	32.7	<0.98	0.428	3008	235	25834	19.3	18.1	2.68	1569.7	99.5	22.45	446456	3062.2	18.34	557829	27478.7	38194.5	204.89	168.9	552.38	6867300	4840.37	10199.9	8957.68	9.1265	902700000	15577000	183900000	2771.42	160287	342501	14076.9
004-0002-M-R J09	HEGP	004-0002-M-R	J09	271.218	20.6	1.8	235	346	22.4	<0.98	<0.32	2173	36.2	30407	12.1	7.55	<2.1	1694.98	90.05	16.27	507271	3440.32	7.23	591650	27332.1	29732.8	121.07	59.77	133.13	1574300	1482.86	5786.11	2521.17	7.4413	845490000	6387100	90078000	1035.87	136182	148157	11438.2
004-0003-S-D J01	HEGP	004-0003-S-D	J01	356.77	42.2	22.6	288	1510	35.6	2.81	0.359	3900	215	39172	66.2	27.8	<2.1	1850.8	121.04	38.35	588857	6685.97	13.86	497664	61985.8	44783	388.11	80.14	92.07	4152300	6341.81	10280.3	15648.4	10.1202	835980000	9984200	78763000	2717	134848	456272	13766.8
004-0003-S-D J03	HEGP	004-0003-S-D	J03	284.723	30.2	10.4	423	1123	29.1	<0.98	<0.32	5124	248	36737	45.1	22.2	<2.1	1189.98	93.59	32.95	540634	6677.93	9.86	541853	44317.6	42419.1	4260.1	23.45	9.01	4415600	269.76	5383.79	155.19	129.29	680640000	5812500	48779000	167.99	8050.46	33075.3	268.94
004-0003-S-D J09	HEGP	004-003-S-D	J09	120.086	59	2.7	764	893	36.5	<0.98	0.44	8509	422	18294	72.2	31.2	<2.1	122.9	71.39	15.03	408766	4163.64	11.19	668031	27194.6	26286.4	4043.39	31.08	5.25	1955700	315.71	9696.24	213.16	269.021	669220000	5693200	53796000	3503.29	157073	627876	14773.6
004-0004-A-G J01	HEGP	004-0004-A-G	J01	324.312	17.6	1.99	326	475	18.8	<0.98	<0.32	4370	136	21677	23.6	12.5	<2.1	1757.41	77.18	22.45	616653	9760.16	6.8	627570	33731.3	34253.7	176.06	38.48	53.36	8050400	419.08	6071.97	4554.03	7.84232	727220000	7712800	123430000	1640.47	161474	223539	15074
004-0005-D-C J03	HEGP	004-0005-D-C	J03	277.952	64.6	22.7	466	3773	50.8	<0.98	<0.32	5256	149	38182	70	21.1	<2.1	2405.74	109.03	21.88	728149	25579	32.67	574051	34958.1	42867.4	239.39	106.37	218.07	4121400	3948.83	10328.6	10981.9	10.941	OOR <	362068	15780000	5141.02	173135	546254	17299.7
004-0006-E-C J01	HEGP	004-0006-E-C	J01	244.48	33.7	0.637	455	312	16.8	<0.98	1.45	1673	102	36894	48.5	8.06	<2.1	2160.17	233.11	31.74	522970	2396.43	14.08	447862	30464	37255.3	152.94	153.58	467.88	4768000	1423.09	14240	10148.8	4.81853	907920000	12263000	471680000	506.95	126189	336003	15363.2
004-0006-E-C J03	HEGP	004-0006-E-C	J03	247.766	16.9	1.76	442	500	21.3	<0.98	0.473	1569	82.1	42281	19.8	6.5	<2.1	1569.7	43.06	8.43	377259	1335.25	2.5	387740	21608.4	20650.8	100.71	49.26	108.65	2210000	389.01	4139.34	2975.62	11.9466	868000000	8351100	174070000	1292.19	125366	327800	11967
004-0007-C-B J01	HEGP	004-0007-C-B	J01	221.889	22.1	4.76	162	679	42.3	<0.98	0.926	14385	398	22915	41.6	21.8	3.03	1757.41	48.63	12.87	390582	3727.23	6.36	OOR <	17480.8	28191.3	371.01	80.14	319.57	3322300	3342.1	14634.8	10768.8	28.8275	843200000	10658000	75214000	2980.74	135518	624267	21670.7
004-0007-C-B J03	HEGP	004-0007-C-B	J03	260.065	16.5	5.1	167	1340	39.5	<0.98	1.41	8018	2528	2663	111	9.81	2.23	1632.41	53.12	15.85	403519	3208.56	15.87	1133.12	18926.6	29523	222.15	93.37	246.2	2886300	2879.24	13477	8188.17	14.0158	786550000	7108100	97151000	2101.45	133337	283497	20793.8
004-0008-F-P J01	HEGP	004-0008-F-P	J01	263.345	51.7	9.18	173	2801	25	<0.98	<0.32	3773	142	24906	33.7	35.6	<2.1	1126.04	76.02	21.88	758681	2701.6	9.64	199263	40131.7	31196.3	279.55	73.43	122.79	2879100	5074.8	13140.1	7408.28	12.7765	790940000	11515000	92812000	4265.41	141264	234225	12552
004-0008-F-P J03	HEGP	004-0008-F-P	J03	407.82	43.4	9.38	187	2568	26.8	<0.98	<0.32	2403	1834	2869	44.5	8.55	<2.1	1317.27	135.59	24.62	653380	4799.25	9.64	686928	44440.1	47103.4	216.4	23.45	20.53	1523400	1986.83	5924.11	5062.12	8.7896	701000000	6454200	92823000	5158.73	142656	208349	12757.6
004-0008-F-P J14	HEGP	004-0008-F-P	J14	282.353	16.3	0.666	114	659	17	<0.98	0.484	2646	541	7094	48	7.07	<2.1	1632.41	109.03	27.85	498085	2411.65	9.64	667812	36500.7	48178.8	273.82	OOR <	29.83	1089900	4545.89	14226	9338.29	9.83196	813940000	8962200	365350000	651.8	133852	178857	19242.8
004-0009-K-C J01	HEGP	004-0009-K-C	J01	341.769	68.5	5.79	137	1725	20.9	<0.98	<0.32	1068	104	37369	92.4	21.3	2.54	1943.92	113.83	24.18	673881	8086.24	17.89	526514	28800.5	36367.4	319.61	144.3	431.21	13775000	4209.7	14050.1	9866.68	13.2179	587420000	3872900	32348000	2031.03	112217	296612	7408.66
004-0009-K-C J03	HEGP	004-0009-K-C	J03	321.33	67.1	7.97	149	1265	21.5	<0.98	<0.32	1202	117	32696	31.1	11.9	<2.1	1380.63	49.75	11.15	497384	3409.37	4.42	456795	20265.2	23718.5	210.64	31.08	31.49	15507000	366.36	4928.12	1514.71	18.8915	643150000	4197900	42832000	3093.9	107961	204761	8295.43
004-0010-D-F J01	HEGP	004-0010-D-F	J01	322.127	24.8	15.5	655	839	28.9	<0.98	0.368	3784	52.5	46889	43.7	18	<2.1	1757.41	112.63	23.6	165694	4374.95	11.3	974036	30678.6	28036	216.4	45.7	63.6	5194100	5532.27	19.64	13554	9.16949	924390000	25872000	268260000	1494.65	174951	351107	30677.5
004-0010-D-F J03	HEGP	004-0010-D-F	J03	367.728	19.9	2.2	897	792	24.6	<0.98	<0.32	3023	30.9	46253	29.8	12.3	<2.1	1819.7	133.16	24.91	187976	3851.66	51.19	978287	31701.5	33275.7	265.22	31.08	38.07	2537800	2923.73	7541.94	8441.29	10.6471	852210000	13077000	160920000	932.22	154235	217051	18866.4
004-0011-C-A J01	HEGP	004-0011-C-A	J01	242.331	44.9	3.81	122	925	21.4	<0.98	<0.32	1156	9.3	46436	23.4	6.96	<2.1	737.17	69.08	14.49	527048	753.26	5.71	312942	20960	15422.2	100.71	45.7	6.2	181297	803.38	1824.94	1123.92	6.95031	879270000	7506800	500660000	1068.86	82869.7	122757	7413.47
004-0011-C-A J03	HEGP	004-0011-C-A	J03	331.858	36.6	2.41	115	915	19.4	<0.98	<0.32	1163	66.7	2671	29.5	5.99	<2.1	605.02	66.78	14.35	560083	753.26	7.45	334781	21091.8	20006.7	106.53	76.8	46.17	148872	4201.75	2261.33	12823.5	7.42369	905570000	10153000	1066700000	712.87	92588.1	80186.3	6894.33
004-0012-R-A J01	HEGP	004-0012-R-A	J01	312.752	48.3	3.88	327	1799	21.9	<0.98	<0.32	3385	349	32699	64.3	28.1	<2.1	1189.98	80.68	27.4	435526	2312.8	8.33	329424	38805.6	36262.6	193.36	45.7	254.59	5065400	4586.34	6965.18	8118.24	7.05693	941560000	17910000	149130000	3066.84	142072	532076	16309.3
004-0013-S-S J01	HEGP	004-0013-S-S	J01	327.024	93.7	16.2	223	1699	38.2	<0.980	0.928	6615	55.3	38891	29.5	35.7	<2.1	1380.63	170.04	37.1	701115	4124.57	12.97	716456	46210.4	22315.5	1479.42	138.07	68.28	3783900	3072.21	6852.94	13196.7	39.8765	889540000	10915000	166340000	2671.08	89333	264753	7751.83
004-0013-S-S J03	HEGP	004-0013-S-S	J03	374.576	60.8	7.62	420	1652	52.9	<0.98	0.486	8325	98	35713	44.7	19.1	<2.1	1253.72	155.2	27.55	764533	3696.16	23.99	691454	47572.8	34931.2	1026.34	171.94	159.42	1654300	4833.86	10665.7	15432.1	37.2537	886070000	8239400	434970000	2377.35	115928	142319	9081.93
004-0014-N-S J01	HEGP	004-0014-N-S	J01	313.167	38.2	1.08	455	2470	23.3	<0.98	0.914	4662	319	24346	77.5	11.2	<2.1	334.8	91.23	20.17	118918	5941.05	15.42	662348	21482.3	32554.8	216.4	15.5	76.02	2745300	1754.52	10609.6	4575.08	10.7288	788510000	7438500	93104000	2036.87	120498	269291	13409
004-0014-N-S J03	HEGP	004-0014-N-S	J03	307.904	17.2	2.58	496	1503	26.4	<0.98	0.421	6252	64	22697	40.5	9.61	<2.1	194.98	80.68	14.9	74446.3	7704.01	5.49	744718	16609.1	23705.2	62.72	42.11	182.49	2243000	3389.43	7239.14	7896.94	4.2094	733600000	9253900	91149000	1570.4	128351	326396	12911.7
004-0015-M-P J01	HEGP	004-0015-M-P	J01	261.472	82	52.6	376	1446	23.3	<0.98	0.794	9483	269	25884	79.8	34.9	<2.1	997.48	69.08	18.48	403089	4038.69	4.63	508826	21936.7	18548.7	222.15	73.43	127.23	7765100	3662.05	9875.71	9567.3	12.0211	897800000	37183000	58875000	6258.64	122377	507947	14489.5
004-0015-M-P J03	HEGP	004-0015-M-P	J03	220.009	44.6	11	425	1512	37.5	<0.98	0.783	5244	298	27526	109	17.5	<2.1	932.83	62.2	15.85	415380	5479.4	3.78	517254	21891.8	18780.3	239.39	27.3	36.44	3910100	954.1	9279.41	1771.53	15.1035	922030000	20446000	382940000	4310.53	138133	495505	13570.9
004-0016-A-C J01	HEGP	004-0016-A-C	J01	304.329	69	3.62	653	1247	19.5	<0.98	0.549	3580	493	43315	58.6	39.2	<2.1	1253.72	135.59	21.31	466804	3409.37	5.71	667812	34222.8	37089.7	164.51	6.97	6.2	1522300	956.77	1899.63	1171.72	7.71985	997230000	14115000	179070000	3905.73	146656	567203	11211.5
004-0016-A-C J03	HEGP	004-0016-A-C	J03	255.513	40.3	5.82	677	3658	27.5	<0.98	1.45	3076	4592	3402	155	18.5	<2.1	1061.88	92.41	26.67	411982	2854.79	11.19	674105	38062.5	44336.5	181.83	15.5	17.93	847208	1516.26	2468.78	2280.39	6.81777	584690000	4322100	73868000	4922.76	126745	375426	14531.4
004-0017-C-L J01	HEGP	004-0017-C-L	J01	377.257	18.3	2.11	226	1111	26.3	<0.98	<0.32	16434	151	27309	58.3	55.8	<2.1	1569.7	83.01	18.48	640354	4641.84	5.17	744952	18356.5	15047.8	239.39	31.08	21.39	18110000	2342.47	6868.03	8132.54	12.954	724730000	13150000	100310000	8326.85	183930	291935	20029.8
004-0017-C-L J03	HEGP	004-0017-C-L	J03	378.455	22.6	3.3	289	3189	22.1	<0.98	<0.32	1636	2467	2638	88.3	19	<2.1	1443.81	100.69	16.82	576261	2267.24	7.56	804333	20079.2	23100.3	245.14	31.08	33.15	5583300	2850.09	8082.92	10538.5	14.5743	718900000	12847000	181620000	4988.39	164367	168454	21928.3
004-0018-D-L J01	HEGP	004-0018-D-L	J01	406.632	83.9	306	266	2874	39.4	<0.98	0.398	16699	271	32270	124	43.6	<2.1	2067.66	99.5	26.23	242565	8004.8	6.36	477295	32281.1	21042	239.39	31.08	57.31	6959400	2554.31	14288.3	7168.97	9.12657	959560000	48768000	3008800	5658.29	148823	526550	26265.5
004-0018-D-L J03	HEGP	004-0018-D-L	J03	358.878	132	186	170	4379	65.1	<0.98	1.6	6181	3470	3225	283	42.6	<2.1	1694.98	109.03	25.06	256045	3486.76	7.23	456996	31082.8	21014.5	164.51	59.77	63.6	15759000	1710.18	8505.51	5202.66	6.56464	906830000	20734000	686940000	6137.56	142279	179382	23989.8
004-0018-D-L J14	HEGP	004-0018-D-L	J14	444.353	19.9	1.31	192	400	20.3	<0.98	0.944	2198	552	9557	125	6.15	<2.1	1943.92	101.88	30.69	300333	1821.39	12.97	500486	47489.9	48830.9	807.1	23.45	29.83	2650700	2302.25	13578.6	7260.91	26.2985	953990000	22759000	264400000	1739.93	100857	179775	20651.7
004-0019-H-H J03	HEGP	004-0019-H-H	J03	290.695	44.1	3.92	205	2156	22.2	<0.98	0.378	1820	202	36619	30.3	18.1	<2.1	965.19	66.78	17.37	428731	3000.67	7.45	423348	20387.3	30776.6	77.36	38.48	178.18	3089600	3328.84	5275.42	10834.7	4.45366	938290000	19040000	237050000	2759.87	139749	230845	13904.2
004-0020-S-R J01	HEGP	004-0020-S-R	J01	321.311	95.3	56.3	32.9	490	13.3	<0.98	<0.32	1913	44.6	30864	26.1	32.1	<2.1	671.29	118.63	14.9	600668	1053.92	4.2	471146	17080.2	7924.15	123.97	38.48	47.78	4081000	1421.25	2349.4	3895.15	8.32013	893210000	10566000	125670000	3905.73	91252.3	252948	7467.9
004-0020-S-R J03	HEGP	004-0020-S-R	J03	302.706	47.4	4.84	27.9	393	15.2	<0.98	<0.32	737	11.2	42616	25.8	7.93	<2.1	900.41	104.26	12.74	643150	738.68	5.71	496859	17828.6	14281.6	77.36	66.64	147.78	2320400	3077.9	3985.48	9237.55	6.07221	924670000	14687000	127890000	1110.22	104645	99056	8621.08
004-0021-G-H J01	HEGP	004-0021-G-H	J01	349.742	32.4	6	480	896	16.3	<0.98	0.367	1728	191	29432	60.5	20.7	<2.1	1126.04	61.06	11.68	571736	8167.73	4.85	608991	17232	22236.2	199.13	38.48	69.83	3993400	5647.44	69194.2	6061.06	17.0488	951700000	30168000	4735200	3141.03	100259	265335	12028.2
004-0022-K-D J01	HEGP	004-0022-K-D	J01	357.496	14.9	4.51	193	976	15.9	<0.98	0.516	2227	23.1	51185	38	20.3	<2.1	737.17	62.2	17.23	631401	13634.2	14.75	438401	15003.3	37050.8	123.97	6.97	36.44	2071500	288.84	3745.52	627.01	7.19501	941760000	28753000	85297000	2708.03	135282	163082	16208.3
004-0022-K-D J03	HEGP	004-0022-K-D	J03	304.843	15.6	2.25	197	1144	23.6	<0.98	0.54	3275	266	48564	37	18.3	<2.1	802.71	53.12	16.54	567248	7907.16	5.28	453595	13516.5	32615	112.35	45.7	85.22	2153500	1239.05	2951.72	3687.11	6.79262	943660000	22614000	165290000	2248.97	149903	260070	16052.8
004-0023-L-R J01	HEGP	004-0023-L-R	J01	317.406	42.6	15.1	68.2	546	24.2	<0.98	<0.32	1438	28.6	34075	18.9	10.1	<2.1	1906.57	64.25	25.06	728451	894.96	10.77	160810	48512.6	19349	142.96	22.07	63.23	2906700	2695.13	8692.5	7973.3	5.70471	222650000	1466000	15085000	930.24	111125	57888.2	3125.67
004-0023-L-R J03	HEGP	004-0023-L-R	J03	327.923	82.4	14	67.6	483	26.1	<0.98	<0.32	1773	398	3715	18.6	6.81	<2.1	1906.57	99.69	18.01	728819	565.5	8.72	146561	41618.7	24316.9	142.96	39.42	63.79	1162200	3143.09	42844.3	6575.74	7.93781	206370000	1022800	20768000	905.22	120577	41739.6	2910.36
004-0024-B-J J01	HEGP	004-0024-B-J	J01	327.11	48.3	18.6	338	917	18.9	<0.98	0.666	7649	141	34372	28.4	33.2	<2.1	1673.18	61.63	18.62	582335	5628.9	6.43	1228300	14191.7	11432.9	282.36	37.54	12.52	7567100	3462.93	10257	6666.93	15.1643	61547000	952665	6778500	3761.14	113418	170384	8422.81
004-0025-L-N J03	HEGP	004-0025-L-N	J03	359.56	34.3	29.7	552	4111	33.5	<0.98	0.508	2234	2334	2551	49.1	18.1	9.27	2769.34	64.25	27.7	519606	1785.51	30.82	647269	30186.1	25097	339.43	27.96	206.41	8966800	4465.12	17260.5	4556.96	12.2538	370470000	3038500	114310000	1044.68	223665	82627.1	10292
004-0027-P-A J end	HEGP	004-0027-P-A	J end	390.774	87	1.15	123	1018	16.1	<0.98	0.593	2908	68.4	9582	157	4.52	<2.1	2022.67	115.01	21.33	1000000	1550.44	27.75	552743	37528.5	136155	240.95	100.22	278.64	888245	6775.9	35637.2	18208.6	11.2963	548330000	2616800	672470000	86.36	107865	23106.4	5468.96
004-0027-P-A J01	HEGP	004-0027-P-A	J01	242.578	41.2	2.24	262	1203	19.1	<0.98	<0.32	2497	96.5	30789	19.2	9.13	<2.1	1437.99	61.63	13.64	683028	3124.79	8.03	378094	25572.8	32003.1	171.26	74.01	194.23	2580100	5756.9	64732.5	18546	12.5557	217310000	1089500	14791000	370.57	105710	28628.5	3592.39
004-0027-P-A J03	HEGP	004-0027-P-A	J03	362.297	42.9	1.71	184	992	21	<0.98	<0.32	2165	218	3104	19.7	3.85	<2.1	1319.62	54.67	11.59	667846	1945.01	7	411393	23621.4	31088.5	158.39	26.01	60.94	1189700	1716.33	3987.29	3078.78	13.6661	371990000	1922400	68570000	409.32	116755	29882.3	4644.28
004-0028-C-M J01	HEGP	004-0028-C-M	J01	403.128	45.3	13.8	285	1125	17.9	<0.98	0.485	2128	21.8	43322	34.2	11.5	<2.1	3279.68	90.75	17.28	1143400	6010.95	21.63	608587	27923.1	22798.5	246.12	112.23	621.45	7244100	4969.62	52743.4	4236.34	14.2431	588180000	2657700	37495000	1311.11	97924.9	92632.4	3598.66
004-0028-C-M J03	HEGP	004-0028-C-M	J03	382.003	40.3	19.7	574	2015	28.2	<0.98	<0.32	4003	1068	2893	111	10	<2.1	1140.96	46.9	9.31	568417	1118.42	6.2	472299	15602.7	17064.9	107.05	68.67	336.06	4600200	5681.1	38764.8	11818.6	11.4984	212510000	1069900	27285000	980.36	84994.3	44878.6	3354.67
004-0029-I-A J01	HEGP	004-0029-I-A	J01	384.001	31.3	9.63	168	1422	22.3	<0.98	0.605	2027	271	33194	83.6	23	<2.1	1906.57	86.3	37.46	521547	6240.95	13.15	435946	66788.6	42556.9	217.69	24.05	52.31	3370600	5395.54	99261.6	8589.59	5.81127	50433000	1063800	6336000	1100.28	169083	80430	11858.7
004-0031-W-J J01	HEGP	004-0031-W-J	J01	417.235	33.8	0.422	156	1238	24.7	<0.98	0.476	14391	73.3	41762	121	54.5	<2.1	2138.4	102.39	34.34	839536	25780.5	19.6	587928	61850.4	71433.4	508.68	74.01	453.8	8262500	10545	150881	19773	14.813	64010000	4252000	22673000	275.24	221074	351685	82467.2
004-0039-L-C J01	HEGP	004-0039-L-C	J01	276.967	79	20.3	56.5	1287	15.7	<0.98	0.323	2703	107	33051	35.5	32.7	<2.1	1081.07	75.67	25.56	651561	5928.53	13.94	204401	30551.1	17973.4	148.1	57.88	162.91	5995900	4497.1	55697.1	7738.04	5.79421	284300000	1508500	16842000	3116.89	96927.3	82236.6	2073.77
004-0040-B-T J01	HEGP	004-0040-B-T	J01	343.337	92.4	121	172	1180	16.7	<0.98	<0.32	4405	52.9	21299	55.8	155	<2.1	2712.33	181.44	26.56	669753	6750.07	8.26	1372500	34342.1	42369.8	222.85	68.67	97.7	4704200	3814.43	17283	3255.17	8.39044	327360000	2000200	27754000	1473.47	107458	139062	4547.08
007-001-D-A J0	Saint-Louis	007-001-D-A	J0	447.4	140	55	103	1211	28.7	<0.98	0.906	3835	91	47027	87.6	36.5	<2.1	N/A	N/A	N/A	N/A	N/A	N/A	N/A	N/A	N/A	N/A	N/A	N/A	N/A	N/A	N/A	N/A	N/A	N/A	N/A	N/A	N/A	N/A	N/A	N/A
007-001-D-A J02	Saint-Louis	007-001-D-A	J02	389	140	22.8	118	2148	31	<0.98	0.558	1948	131	42372	69.9	24.7	<2.1	2806.28	89.59	116.83	557828	8040.06	39.91	347369	26897.7	53246	454.58	206.1	262.68	2707600	4577.61	46674.5	12106.2	#REF!			575050000	818.85	103173	129229	3440.34
007-002-S-J J02	Saint-Louis	007-002-S-J	J02	334.1	36.2	13.5	91.8	3560	36.4	<0.98	0.496	1298	851	20235	40.5	24	<2.1	4665.58	87.97	117.3	504968	6081.35	164.08	1480300	37320.1	47721	292.91	60.44	147.04	2751600	1266.59	19804.5	2916.94	#REF!			OOR <	457.16	93376.7	82115	2357.48
007-002-S-J J04	Saint-Louis	007-002-S-J	J04	285.1	109	20.8	128	5166	46.4	<0.98	0.403	2290	1360	49420	48.1	53.7	<2.1	3500.35	70.02	82.22	123786	3103.82	54.34	1116500	39873.4	27546.8	178.98	94.34	98.31	2243700	308.24	6699.41	812.7	#REF!			6262300	195.87	53268.2	19342.5	1048.03
007-003-E-H J03	Saint-Louis	007-003-E-H	J03	367.5	45.4	6.62	70.3	1044	16	<0.98	7	753	13.5	55362	40.9	7.34	<2.1	1693.53	44.67	44.52	203300	1929.4	15.81	350128	12622.9	18949.8	181.76	76.57	114	1459500	1747.93	25823.7	3305.92	#REF!			99258000	61.5	47096.2	28632.1	1807.04
007-004-A-A J01	Saint-Louis	007-004-A-A	J01	335.9	64.1	3.29	108	1155	23.9	<0.98	0.436	1186	10	56159	26.5	6.38	<2.1	2084.42	119.45	116.12	1540300	4318.91	32.57	500758	30315	45074.6	292.91	58.64	433.95	1651800	16691.6	79896.9	34163.6	#REF!			1010900000	75.39	109286	132144	3135.43
007-004-A-A J03	Saint-Louis	007-004-A-A	J03	313.4	61.8	14.3	169	1679	30.6	<0.98	<0.32	1102	247	68121	49	4.91	<2.1	2019.12	154.55	116.12	798640	3639.52	31.95	501465	25574.2	50041.3	292.91	89.02	558.4	1165800	10022.3	29742.6	21647.6	#REF!			23547000	46.41	104654	29224.7	2696.67
007-005-C-F J-1	Saint-Louis	007-005-C-F	J-1	358.9	83.8	29.2	70	1058	23.9	<0.98	0.375	1342	29.2	37911	26	16.3	<2.1	N/A	N/A	N/A	N/A	N/A	N/A	N/A	N/A	N/A	N/A	N/A	N/A	N/A	N/A	N/A	N/A	N/A	N/A	N/A	N/A	N/A	N/A	N/A	N/A
007-005-C-F J01	Saint-Louis	007-005-C-F	J01	363.5	56.1	8.68	57.5	1337	28.6	<0.98	0.512	1285	31.1	42335	29.3	4.65	<2.1	2280.68	56.82	85.44	94614.2	2847.17	36.12	240599	19690.5	43221.7	237.29	94.34	382.03	958088	750.15	4714.68	2251.87	#REF!			5198000	45.23	61001.3	23292.6	1533.28
007-005-C-F J03	Saint-Louis	007-005-C-F	J03	383.2	56.2	3.81	157	981	23.6	<0.98	0.441	1672	7.09	43863	31.9	5.81	<2.1	2378.99	73.18	90.71	243863	3074.57	36.12	232827	23225	42835.4	220.62	87.25	363.4	615120	2325.46	20657.8	17608.8	#REF!			1773300	28.92	62863.9	19789.7	1397.58
007-006-T-I J01	Saint-Louis	007-006-T-I	J01	289.6	54.5	67.6	72.7	551	18.8	<0.98	0.992	3433	94.6	22471	26.5	31.9	<2.1	3235.44	56.82	82.67	236819	4246.99	29.68	799372	25313.9	32089.9	253.97	99.64	214.57	3563500	992.37	49634.7	2416.67	#REF!			146490000	516.04	42644.2	113984	2114.88
007-006-T-I J03	Saint-Louis	007-006-T-I	J03	319.9	76.7	131	128	694	32.1	<0.98	0.88	2694	503	39462	53.7	22.8	<2.1	3865.53	74.76	118.49	1382600	5322.33	75.03	871398	34985.7	55091.3	337.46	129.53	223.17	2457000	5160.07	141278	17831.4	#REF!			OOR <	741.43	71597	151731	2917.65
007-007-D-N J0	Saint-Louis	007-007-D-N	J0	240.4	45	65.3	157	2064	20.9	<0.98	1.08	7126	91	20061	44.3	27.9	<2.1	2806.28	107.27	126.62	307353	8505.79	33.61	541269	55279.1	43355.5	382.05	76.57	396.53	3921600	2917.31	34094.8	5148.71	#REF!			1911100	1593.76	95370.4	126847	3417.89
007-007-D-N J02	Saint-Louis	007-007-D-N	J02	281.9	40.1	23.7	213	2097	22.7	<0.98	<0.32	1062	918	16091	94.2	9.83	<2.1	3202.37	84.34	132.3	893949	10495.9	33.92	597098	49600.9	51344.5	365.32	81.92	482.72	3721600	8771.78	64606.1	15323	#REF!			634590000	493.23	82027.4	86119.8	3244.46
007-007-D-N J03	Saint-Louis	007-007-D-N	J03	332.2	29.2	18.7	219	2672	26.9	<0.98	<0.32	1034	1613	39357	112	9.42	<2.1	2674.6	101.05	142.22	468288	8404.93	48.58	582068	44765.6	61288.3	365.32	90.79	528.96	3900000	6002.09	53568.8	11797.1	#REF!			20141000	581.12	99213.4	65189.3	4173.1
007-008-K-I J03	Saint-Louis	007-008-K-I	J03	357.5	7.05	0.69	122	223	15.6	<0.98	0.33	1070	17.3	42045	12.5	4.54	<2.1	4265.02	72.39	110.82	1129000	4007.94	33.3	1229800	23888.8	54275.2	373.68	73	570.88	1015200	10885.7	128919	71559.6	#REF!			98074000	33.54	94362.5	101148	3371.36
007-009-E-T J01	Saint-Louis	007-009-E-T	J01	319.891	27.9	1.22	140	1147	20.8	<0.98	<0.32	2671	133	47850	51.4	9.55	<2.1	1856.12	83.53	89.81	692423	5030.6	24.39	521862	25518.6	51074.2	415.51	53.22	201.23	1863800	5045.07	84341.7	11739.3	#REF!			OOR <	175.09	95356.9	187314	5500.16
007-009-E-T J03	Saint-Louis	007-009-E-T	J03	77.566	27.6	3.73	124	1129	24.2	<0.98	<0.32	3130	1240	13505	41.6	5.67	<2.1	3070.18	99.81	130.97	1796200	6810.29	33.92	662577	41219.1	87072.6	627.82	101.4	380.17	1700500	17651.7	85172	41562.7	#REF!			232970000	273.56	108289	186817	9466.93
007-010-T-H J01	Saint-Louis	007-010-T-H	J01	364.9	28.8	4.73	269	2059	31.3	<0.98	<0.32	2147	57.1	44080	77.4	20.2	<2.1	2543.1	58.74	114.23	1297600	10175.9	30.71	881823	57212.8	35862.5	348.6	80.14	396.06	5431600	12430.6	121097	18501.3	#REF!			851260000	448.81	98559.3	107610	13743.1
007-010-T-H J03	Saint-Louis	007-010-T-H	J03	440.2	11.2	0.598	213	700	24.3	<0.98	<0.32	748	5.79	68148	88.6	8.56	<2.1	1823.57	49.57	72.17	OOR <	3156.51	24.39	477351	21539.9	27013.9	220.62	87.25	459.8	2398700	262.99	4164.39	532.27	#REF!			83436000	58.06	52875.6	12649.1	3006.81
007-011-B-D J0	Saint-Louis	007-011-B-D	J0	350.7	15.7	3.62	126	553	14.4	<0.98	0.372	2225	53.3	44237	39.7	15	<2.1	2378.99	52.99	82	445274	6241.43	27.53	404813	37966.4	28801.3	203.96	29.34	195.35	3972600	2411.54	54911.3	3136.25	#REF!			4365600	508.17	63121.6	26631.8	1679.18
007-011-B-D J03	Saint-Louis	007-011-B-D	J03	350.8	11.8	0.9	95.2	669	18.7	<0.98	0.36	1142	329	55894	56.1	6	<2.1	2872.19	107.27	129.88	449913	5749.89	50.63	483757	36879.3	56045.2	329.1	51.4	374.57	3682600	3420.69	52339.5	8795.7	#REF!			13425000	236.9	87410.7	73994	2576.88
007-012-K-S J01	Saint-Louis	007-012-K-S	J01	174.5	56.5	24.4	58	321	18.5	<0.98	<0.32	1305	61.2	32039	19.9	16.6	<2.1	N/A	N/A	N/A	N/A	N/A	N/A	N/A	N/A	N/A	N/A	N/A	N/A	N/A	N/A	N/A	N/A	N/A	N/A	N/A	N/A	N/A	N/A	N/A	N/A
007-012-K-S J01	Saint-Louis	007-012-K-S	J01	210.6	24.7	0.869	61	93.3	18.3	<0.98	0.39	1020	2.77	33828	32.6	6.24	<2.1	2411.79	71.6	107.09	1963000	5322.33	36.32	522415	32498.7	43112.7	292.91	60.44	137.33	2229800	13035	103429	27451.8	#REF!			106530000	331.14	78255.9	168227	2952.08
007-012-K-S J03	Saint-Louis	007-012-K-S	J03	216.8	50.3	25.6	56.8	344	18.9	<0.98	0.328	1416	74.9	50629	26.2	15	<2.1	2872.19	70.81	120.39	1278100	3888.81	43.31	560397	30932.1	60154.3	365.32	36.77	234.28	1008400	10881.7	69444.3	26155.5	#REF!			OOR <	67.49	86086.2	33215.8	2342.84
007-013-M-M J01	Saint-Louis	007-013-M-M	J01	233.3	94.2	8.04	61	619	11.9	<0.98	<0.32	1097	24.2	29599	25.8	15.6	<2.1	2215.21	56.43	66.6	727082	3450.43	18.43	434303	24848	26555.5	248.41	51.4	47.36	4312600	3574.34	86719.3	4707.45	#REF!			5267000	340.99	77222.4	62530.6	4276.93
007-014-B-M J01	Saint-Louis	007-014-B-M	J01	287.7	29	2.29	55.8	517	22.7	<0.98	0.516	606	42.7	31332	29	8.52	<2.1	2477.42	50.71	111.17	1057500	5462.54	48.04	477975	33177.9	46443.8	337.46	174.87	397	3013200	11790.5	97353.4	27473.3	#REF!			2168300	53.72	14371.3	8824.47	535.28
007-014-B-M J03	Saint-Louis	007-014-B-M	J03	266.9	34.4	2.65	58.1	742	24.9	<0.98	0.48	588	350	29022	43.9	5.7	<2.1	2543.1	89.18	122.06	1108900	4199.1	47.28	404351	25467.3	57975.5	337.46	164.44	327.98	1874400	12515.2	141382	18623.4	#REF!			14483000	87.66	67185.5	50483	3111.66
007-015-I-G J01	Saint-Louis	007-015-I-G	J01	319	46.4	51.7	354	1636	19.6	<0.98	<0.32	2427	78.2	44955	45.3	17.3	<2.1	3202.37	48.06	78.26	279712	9347.59	32.36	663995	18790.9	30338.6	471.32	147.01	304.75	5599900	1712.9	40745.2	7507	#REF!			33711000	1005.13	110461	115952	10224
007-015-I-G J03	Saint-Louis	007-015-I-G	J03	351.5	21	10.5	366	486	13.8	<0.98	<0.32	626	12.8	73182	27.9	10.7	<2.1	4331.71	57.97	106.97	324314	9436.54	56.97	680074	19758.2	49270.7	538.36	90.79	304.75	4595900	1674	40926.3	10493.9	#REF!			58880000	682.37	91809.3	104767	7825.5
007-016-A-K J0	Saint-Louis	007-016-A-K	J0	368.7	33.2	5.39	224	564	19.3	<0.98	0.34	1952	70.8	30619	37.8	12.9	<2.1	2411.79	89.99	124.45	435937	4824.72	32.99	232057	53474.8	45087.3	298.48	76.57	169.39	4054100	3527.05	43092.5	4672.31	#REF!			1403700000	188	84275.6	79556.2	5681.28
007-016-A-K J03	Saint-Louis	007-016-A-K	J03	346.7	29.5	7.24	263	943	28.7	<0.98	<0.32	924	628	53777	42.6	5.73	<2.1	2280.68	67.67	123.86	550700	4151.25	28.45	245443	53446.2	49549.8	343.03	94.34	205.98	1642500	6427.87	50695.1	9791.93	#REF!			17269000	138.19	99646.8	96478.6	6186.18
007-017-R-R J01	Saint-Louis	007-017-R-R	J01	365.5	30.4	18.6	238	1881	22.7	<0.98	1.01	3327	142	47780	29.2	13	<2.1	1596.18	43.92	39.92	27684.4	3103.82	16.3	588926	18014.7	19775.4	231.73	51.4	126.02	3152100	665.87	18018	1071.2	#REF!			14483000	335.54	27527.9	67111.6	1270.31
007-017-R-R J03	Saint-Louis	007-017-R-R	J03	317.5	37	2.45	409	1434	22.1	<0.98	0.41	1468	175	45685	38.6	10.9	<2.1	2084.42	60.67	65.97	266400	4909.42	35.49	782018	25428.9	34390.7	298.48	55.03	180.22	2848000	2721.08	42131.4	4427.06	#REF!			66893000	135.78	45950	84432.1	2212.36
007-018-A-M J01	Saint-Louis	007-018-A-M	J01	277.559	102	134	127	653	11.9	<0.98	<0.32	3056	33.9	29642	26	28.4	<2.1	2674.6	69.24	101.64	169380	5774.39	38.64	510586	23392.1	40550.8	248.41	65.84	225.66	4316600	857.66	28107.2	1117.43	#REF!			570739	799.13	58689.7	95164.4	2439.86
007-018-A-M J03	Saint-Louis	007-018-A-M	J03	283.369	200	301	189	2059	14.9	1.87	1.04	>45000	172	27676	115	51.5	<2.1	2641.71	78.33	95.46	115418	7607.61	48.25	533413	23831.1	35206	259.53	129.53	362.47	6423200	853.81	20001.8	1040.47	#REF!			OOR <	1375.68	49415.7	159896	2782.24
007-019-H-M J0	Saint-Louis	007-019-H-M	J0	124.8	67.6	173	142	1253	39.5	<0.98	1.08	2505	182	10154	392	40.7	19.7	N/A	N/A	N/A	N/A	N/A	N/A	N/A	N/A	N/A	N/A	N/A	N/A	N/A	N/A	N/A	N/A	N/A	N/A	N/A	N/A	N/A	N/A	N/A	N/A
007-019-H-M J04	Saint-Louis	007-019-H-M	J04	491.8	72.4	60.1	499	888	31.6	<0.98	2.15	2786	56.1	45219	87.4	37.5	2.51	2149.79	59.9	66.5	350355	14092.8	14.19	940940	44852	16884.6	3544.42	160.96	607.83	6206500	3216.03	45066.8	3596.17	#REF!			6217900	3603.56	256217	97367.8	15641.6
007-020-H-E J0	Saint-Louis	007-020-H-E	J0	210.076	9.23	4.18	103	1722	16.1	<0.98	<0.32	1835	38.8	24973	39.7	11.2	<2.1	1434.32	16.1	39.34	799270	4655.66	8.88	410978	8356.22	12428.8	798.6	17.98	7.92	6927700	380.12	23773.6	918.38	#REF!			19200000	2482.08	194056	325049	16622.3
007-020-H-E J03	Saint-Louis	007-020-H-E	J03	202.123	7.33	5.32	99.1	1358	17.4	<0.98	<0.32	1436	27.5	21387	39.2	13.7	<2.1	1888.69	32.78	54.39	65743.3	4013.91	16.49	462699	9424.31	20946.3	1486.59	21.8	36.35	7252500	368.75	7958.57	431.84	#REF!			23022000	1600.73	175085	149872	12848.9
007-021-L-E J0	Saint-Louis	007-021-L-E	J0	239.942	46.3	8.52	82.2	1418	13.6	<0.98	<0.32	3013	50.6	23696	139	40.2	<2.1	3268.52	65.72	93.42	33208.7	9500.11	39.38	79241.4	23225	39496.2	259.53	126.03	325.91	8018900	312.02	26587.4	782.72	#REF!			120762	1013.64	84459	187231	7147.39
007-021-L-E J01	Saint-Louis	007-021-L-E	J01	274.835	68.8	21	193	4269	33.6	<0.98	0.389	5110	1502	11393	222	44.1	<2.1	3765.83	85.95	153.91	56016.4	14755.5	104.95	179918	95886.9	48216.6	493.66	101.4	588.08	7138800	478.86	51870.3	1117.43	#REF!			205582	1669.37	95020	405027	4646.53
007-022-D-J J01	Saint-Louis	007-022-D-J	J01	265.625	35.7	9.66	156	964	27.1	<0.98	0.531	6990	56.9	28181	43.1	11.2	6.04	N/A	N/A	N/A	N/A	N/A	N/A	N/A	N/A	N/A	N/A	N/A	N/A	N/A	N/A	N/A	N/A	N/A	N/A	N/A	N/A	N/A	N/A	N/A	N/A
007-023-A-A J0	Saint-Louis	007-023-A-A	J0	375.365	14	2.34	1284	936	29.7	<0.98	0.343	5236	162	30326	84.2	26.2	2.26	N/A	N/A	N/A	N/A	N/A	N/A	N/A	N/A	N/A	N/A	N/A	N/A	N/A	N/A	N/A	N/A	N/A	N/A	N/A	N/A	N/A	N/A	N/A	N/A
009-0001-J-V Non communiqué€ 1	Tenon	009-0001-J-V	J01	297.417	10.9	1.56	179	266	17.4	<0.98	<0.32	1110	149	63298	25	6.11	<2.1	2873.15	24.97	60.48	541432	4863.24	30.17	800419	25606.1	40724.2	290.84	67.44	340.87	1513200	5969.6	139719	22602.4	=[@[VEGF-R1 (38)]]/[@[PLGF (72)]]	1001800000	17683000	308250000	17.47	69994.9	29822.6	1562.94
009-0002-P-R Non communiqué€ 1	Tenon	009-0002-P-R	J03	312.826	24.9	2.03	151	518	15.1	<0.98	<0.32	600	51.3	35538	25.8	7.04	<2.1	3092.91	27.4	66.13	578390	4737.91	45.35	2112100	29042.3	41902.5	387	18.44	422.76	7986000	4450.09	176804	11152.1	=[@[VEGF-R1 (38)]]/[@[PLGF (72)]]	1183900000	9355800	201050000	247.15	48672	15833.7	3716.94
009-0003-A-H Non communiqué€ 1	Tenon	009-0003-A-H	J03	285.143	25.6	3.68	157	1271	29.5	<0.98	0.406	1407	627	46430	35.4	6.14	<2.1	3275.47	99.19	90.04	576803	6290.92	58.73	503652	46341.6	85239.6	263.88	124.59	146.71	4566500	2577.96	114605	10219	=[@[VEGF-R1 (38)]]/[@[PLGF (72)]]	1254200000	8592000	301970000	176.53	38127	34535.3	1591.04
009-0005-B-J Non communiqué€ 1	Tenon	009-0005-B-J	J01	375.916	45.4	64.7	93.1	1398	22.6	<0.98	0.489	5473	83.6	60515	19.2	17.3	<2.1	3820.36	77.26	66.41	664867	7231.65	61.48	713933	30396.8	70765.8	396.04	54.62	413.25	4557200	5367.72	159201	8523.41	=[@[VEGF-R1 (38)]]/[@[PLGF (72)]]	1265100000	12366000	228420000	710.96	49235	193229	1635.21
009-0006-C-S Non communiqué€ 1	Tenon	009-0006-C-S	J01	362.774	19	2.69	182	498	27.3	<0.98	0.364	1460	36.5	37541	157	10.6	<2.1	5648.74	212.49	119.52	372406	8029.05	125.45	658865	71796.1	114385	522.86	128.56	437.9	2304000	4239.99	101965	3504.83	=[@[VEGF-R1 (38)]]/[@[PLGF (72)]]	1213800000	8187200	336260000	33.98	114473	72565.9	1507.79
009-0008-S-H Non communiqué(e)	Tenon	009-0008-S-H	J01	230.88	8.79	0.791	164	704	13	<0.98	<0.32	2766	85.9	37488	44.9	13.8	<2.1	2652.58	52.43	75.67	272158	4746.26	39.88	469552	40935.3	52517.8	396.04	8.43	203.75	4000100	4450.09	222181	12649.2	=[@[VEGF-R1 (38)]]/[@[PLGF (72)]]	1279500000	7840400	458840000	46.71	95232.5	224070	3165.57
009-0008-S-H Non communiqué(e)	Tenon	009-0008-S-H	J03	292.701	10.2	0.533	229	985	14.1	<0.98	0.363	2956	116	39343	51.9	18.4	<2.1	3675.44	122.42	106.57	362916	6933.58	54.28	630222	44462.4	96645.5	583.43	8.43	131.64	2538900	2736.47	309157	5276.38	=[@[VEGF-R1 (38)]]/[@[PLGF (72)]]	1231300000	12681000	505920000	93.48	119664	175768	4356.83
009-0009-B-M Non communiqué€ 1	Tenon	009-0009-B-M	J0	306.382	20.2	1.53	104	333	16.5	<0.98	0.441	962	7.42	47009	20.1	4.22	3.21	2578.86	65.4	70.58	471244	5199.18	57.53	876040	22021	71636.9	284.84	8.43	93.51	2047300	3322.26	93914.1	6013.14	=[@[VEGF-R1 (38)]]/[@[PLGF (72)]]	1196600000	6939100	1855000000	31.49	83795.1	11772.9	2378.17
009-0011-D-P Non communiqué€ 1	Tenon	009-0011-D-P	J02	349.664	8.86	2.39	96.7	533	21.1	<0.98	<0.32	2896	39.7	60777	45.8	12.6	<2.1	3092.91	42.91	83.38	552842	4746.26	56.84	406840	44034.1	61549	329.85	OOR <	202.04	7746300	2149.56	429265	4514.51	=[@[VEGF-R1 (38)]]/[@[PLGF (72)]]	1038200000	11755000	114820000	520.39	79879.1	92061.7	2667.2
009-0012-E-G Non communiqué(e)	Tenon	009-0012-E-G	J0	277.181	41.1	106	199	3552	28.9	<0.98	0.451	4893	2218	25062	112	47.4	<2.1	2245.81	24.16	47.85	515138	3060.89	28.27	803080	26379.1	32232.9	210.08	8.43	123.01	8669400	3617.62	205903	10975.1	=[@[VEGF-R1 (38)]]/[@[PLGF (72)]]	1090000000	21418000	94365000	2382.53	84092.1	73542.4	3794.5
009-0013-J-J Non communiqué€ 1	Tenon	009-0013-J-J	J03	306.777	42.2	8.38	493	1438	23.5	<0.98	<0.32	2268	925	98847	43.5	9.23	<2.1	2689.4	58.69	60.9	366724	3447.55	67.04	461867	14740.8	50072.2	138.69	54.62	261.96	2130200	5001.67	107560	12546.8	=[@[VEGF-R1 (38)]]/[@[PLGF (72)]]	1063200000	17429000	846060000	180.54	60776	11553.1	2363.88
009-0013-J-J Non communiqué€ 2	Tenon	009-0013-J-J	J08	317.228	25.2	1.21	311	637	23	<0.98	<0.32	1973	130	176463	24	4.02	<2.1	3239	71.31	76.55	385531	4050.86	58.38	455699	18439.9	57800.4	180.28	54.62	165.61	1602200	4966.34	105311	11067.4	=[@[VEGF-R1 (38)]]/[@[PLGF (72)]]	949440000	21253000	73358000	47.02	107800	11553.1	3214.65
009-0014-L-L Non communiqué€ 1	Tenon	009-0014-L-L	J03	343.145	23.1	2.33	326	1707	57.8	<0.98	0.524	10410	157	53129	105	16.2	<2.1	2615.73	52.01	53.55	327869	4034.44	29.22	677841	26865.3	29468.4	245.92	8.43	432.27	6619400	2623.19	45842	5779.35	=[@[VEGF-R1 (38)]]/[@[PLGF (72)]]	978770000	26633000	98457000	411.27	153220	134466	6069.24
009-0015-C-G Non communiqué€ 2	Tenon	009-0015-C-G	J01	323.638	4.56	<0.34	134	229	24.7	<0.98	0.932	1809	87.9	32245	19.9	5.96	<2.1	3202.51	55.34	89.12	445177	5435.82	58.55	1215400	49018.2	72343.5	423.16	OOR <	69.39	4124300	3391.17	88902.9	8347.44	=[@[VEGF-R1 (38)]]/[@[PLGF (72)]]	924240000	49444000	242350000	8.09	373956	14868.2	35783.2
009-0016-J-R Non communiqué€ 3	Tenon	009-0016-J-R	J03	452.387	8.34	2.55	801	2007	38.2	<0.98	<0.32	2302	142	58996	49.4	33.2	2.66	3092.91	55.34	93.41	383667	6429.17	54.28	858113	60538.2	60455.4	522.86	8.43	378.3	8597000	4919.25	93221.5	5249.43	=[@[VEGF-R1 (38)]]/[@[PLGF (72)]]	982860000	79800000	46728000	2333.95	370767	154664	35710.2
009-0018-S-L Non communiqué€ 1	Tenon	009-0018-S-L	J02	292.137	22.9	11.3	218	640	23	<0.98	0.401	1212	11.3	60878	21.9	9.38	<2.1	2946.49	42.91	70.43	802788	4888.35	31.77	623316	50584.5	46428.1	245.92	45.9	205.89	3557800	5103.83	152000	6387.81	=[@[VEGF-R1 (38)]]/[@[PLGF (72)]]	1109000000	17838000	285450000	141.36	96293.4	47084.2	1505.79
009-0018-S-L Non communiqué€ 2	Tenon	009-0018-S-L	J05	267.292	18	3.27	230	457	19.4	<0.98	<0.32	989	7.56	53236	16.3	5.62	<2.1	2946.49	122.42	72.61	690276	4347.52	41.53	563126	37077.6	49282.3	233.97	63.2	253.4	1117800	5779.06	113985	6332.05	=[@[VEGF-R1 (38)]]/[@[PLGF (72)]]	1052800000	9945900	171730000	53.54	100069	48649.1	1897.01
009-0019-S-P Non communiqué€ 1	Tenon	009-0019-S-P	J01	324.902	24.7	3.18	97.6	1311	23	<0.98	<0.32	1749	29.7	42998	48.4	9.55	<2.1	3602.88	39.21	74.35	411257	5165.47	43.52	566004	39952.6	47626.3	272.86	88.27	842.53	3333600	9506.18	99509.2	22646.1	=[@[VEGF-R1 (38)]]/[@[PLGF (72)]]	1151300000	10247000	104370000	111.09	96178.4	113645	2276.19
009-0020-H-A Non communiqué€ 1	Tenon	009-0020-H-A	J05	283.395	24.4	1.18	287	469	10.4	<0.98	<0.32	603	48	119053	70.5	3	<2.1	3384.77	78.11	75.09	836249	5605.61	50.21	470227	23090.1	71112.6	266.87	18.44	97.43	888530	3055.14	65460.3	9055.21	=[@[VEGF-R1 (38)]]/[@[PLGF (72)]]	1088700000	11049000	257630000	18.72	53200.3	4561.68	3732.86
009-0021-C-C Non communiqué(e)	Tenon	009-0021-C-C	J0	221.988	32.8	5.14	335	4773	38.5	<0.98	46.5	6159	252	24190	36.1	41.3	<2.1	2873.15	55.76	87.6	102232	6828.8	48.53	975987	48209.4	61516.5	311.84	80.01	737.73	2417600	2225.32	68091.5	4076.49	=[@[VEGF-R1 (38)]]/[@[PLGF (72)]]	1169200000	14185000	13909000	237.29	107708	185326	4356.83
009-0024-R-L Non communiqué(e)	Tenon	009-0024-R-L	J02	317.12	21	2.84	142	581	28.8	<0.98	<0.32	743	16.5	69993	36.8	10.6	<2.1	3092.91	57.01	85.33	552781	5904.22	55.64	471241	36236.7	61192.7	293.84	27.89	265.81	4127500	6312.02	192268	10752.6	=[@[VEGF-R1 (38)]]/[@[PLGF (72)]]	1298300000	16129000	61426000	161.11	90432.3	27793.7	2454.82
009-0034-W-J Non communiqué€ 1	Tenon	009-0034-W-J	J0	343.508	15.6	5.9	99.3	2313	29.4	<0.98	0.455	5212	78.3	52631	26.4	13.8	<2.1	3457.55	46.21	80.99	626822	5503.66	44.18	495466	38314.5	57868.6	377.97	63.2	579.49	5979300	7905.07	90533.2	26968.2	=[@[VEGF-R1 (38)]]/[@[PLGF (72)]]	1016800000	41303000	139510000	479.56	95032.5	55698.3	3073.86
009-0034-W-J Non communiqué€ 2	Tenon	009-0034-W-J	J02	297.844	7.28	20.2	147	2197	36.4	<0.98	0.797	3316	1054	57863	62.9	8.74	<2.1	3019.74	78.97	90.95	515138	5741.88	39.88	390686	36334.5	65421.1	293.84	8.43	135.52	3373100	1009.7	90951.4	3293.02	=[@[VEGF-R1 (38)]]/[@[PLGF (72)]]	1205200000	13489000	153970000	1889.87	108167	91338.7	3496.97
009-0037-C-S Non communiqué€ 1	Tenon	009-0037-C-S	J04	312.674	8.57	0.544	103	377	14.9	<0.98	<0.32	2046	1.87	55071	15.7	6.32	<2.1	2097.02	48.69	70.43	483214	4596.3	39.55	357032	18399	56558.1	201.13	18.44	213.17	2158500	5092.03	101420	13258.9	=[@[VEGF-R1 (38)]]/[@[PLGF (72)]]	903060000	15986000	382960000	18.72	85774.3	13260	877.39
009-0041-S-N Non communiqué(e)	Tenon	009-0041-S-N	J01	261.966	18.3	1.25	80.8	809	26	<0.98	0.454	1212	88.3	39086	96.6	12.3	<2.1	3001.18	72.74	85.64	385531	6241.78	64.35	2522400	27174.4	79078.6	268.83	31.38	306.69	1391900	6615.72	102872	7341.61	=[@[VEGF-R1 (38)]]/[@[PLGF (72)]]	1064000000	10477000	301730000	66.24	99337.1	47737.6	955.22
009-0041-S-N Non communiqué(e)	Tenon	009-0041-S-N	J03	282.516	9.1	1.96	71.9	1245	20.7	<0.98	<0.32	1484	413	68478	25.6	3.24	<2.1	3358.96	109.86	92.51	339714	6142.73	73.9	2330900	23580.7	86962.1	261.74	63.17	383.37	573574	7270.4	49962.3	9263.56	=[@[VEGF-R1 (38)]]/[@[PLGF (72)]]	856860000	12136000	2657400000	58.81	64196.9	19292.6	1170.77
009-0043-L-A Non communiqué(e)	Tenon	009-0043-L-A	J0	241.275	17.2	5.14	326	466	21.9	<0.98	0.96	2297	141	34083	603	6	<2.1	4414.08	77.1	106.46	132899	8072.25	73.35	718154	27357.7	85036.9	352.4	31.38	618.79	4408900	1106.36	91230.1	2624.83	=[@[VEGF-R1 (38)]]/[@[PLGF (72)]]	1081800000	14190000	705050000	73.98	85040	61162.1	1601.08
009-0045-N-F Non communiqué€ 1	Tenon	009-0045-N-F	J0	354.374	32.1	6.08	54.3	889	15.8	<0.98	<0.32	834	50.4	39698	52.8	6.41	<2.1	3319.38	56.47	86.9	439891	5936.2	42.08	526333	26637.8	61813.5	282.93	81.89	474.01	2572500	10029.7	128929	15599.3	=[@[VEGF-R1 (38)]]/[@[PLGF (72)]]	OOR <	OOR <	278320000	100.59	56745.5	37962.5	1844.54
009-0045-N-F Non communiqué€ 2	Tenon	009-0045-N-F	J05	343.673	20.5	1.6	62.2	728	18.1	<0.98	<0.32	1024	94.2	112938	49.8	3.84	<2.1	3634.91	102.58	83.42	385531	5846.65	51.15	445736	16768.1	71894.3	282.93	121.3	505.97	759772	9444.5	159284	13737.5	=[@[VEGF-R1 (38)]]/[@[PLGF (72)]]	OOR <	OOR <	73030000	26.2	59856	13670.3	2271.1
009-0049-M-H Non communiqué€ 1	Tenon	009-0049-M-H	J01	300.626	12	0.894	124	312	15.5	<0.98	<0.32	1233	8.18	35300	36.9	5.59	<2.1	3001.18	72.19	83.11	1393500	6214.75	40.85	1046700	33782.2	63431.6	196.81	OOR <	408.12	770008	36041.5	127656	35315.3	=[@[VEGF-R1 (38)]]/[@[PLGF (72)]]	881250000	9012100	346390000	33.05	62685.6	26412.5	817.5
009-0051-B-A Non communiqué€ 1	Tenon	009-0051-B-A	J0	269.524	16.5	5.02	92.7	634	18.6	<0.98	0.493	2433	40.6	29450	48.2	14.5	2.83	4684.02	59.34	72.27	1074000	5936.2	53.49	672849	21085.2	60705.7	275.89	8.96	62.78	4680500	11206.3	160001	9227.98	=[@[VEGF-R1 (38)]]/[@[PLGF (72)]]	441840000	1074500	1105900000	985.78	87031.4	85428.3	2253.79
009-0059-E-M Non communiqué€ 1	Tenon	009-0059-E-M	J05	326.836	23.2	1.39	244	374	20.6	<0.98	<0.32	922	20.6	32694	46.9	7.73	<2.1	4799.33	67.22	110.83	1203500	6676.01	60.71	1659200	70844.9	68145.1	140.37	OOR <	238.32	3260500	15798.7	84836.8	21976.1	=[@[VEGF-R1 (38)]]/[@[PLGF (72)]]	11866000	OOR <	681790000	22.15	86949.2	97602.4	1605.09
009-0060-M-F Non communiqué€ 1	Tenon	009-0060-M-F	J02	334.237	44.7	109	1130	1151	52.7	<0.98	0.52	4264	46.1	44216	55.1	27.9	<2.1	3160.63	11.83	65.62	993822	4294.9	33.32	439652	23092.5	42177.6	293.46	55.48	495.58	11727000	13296.1	112348	15582.4	=[@[VEGF-R1 (38)]]/[@[PLGF (72)]]	38192000	1013200	973580000	3437.57	307418	54493.3	29494.2
009-0063-T-G Non communiqué€ 1	Tenon	009-0063-T-G	J02	390.527	5.11	0.408	219	538	12.4	<0.98	<0.32	854	5.89	54081	41.2	3.54	<2.1	4026.08	76.01	95.91	745503	7600.25	70.58	1159800	27135.9	89161.7	345.52	18.38	1056.85	2569600	25461.2	83850.2	21191.7	=[@[VEGF-R1 (38)]]/[@[PLGF (72)]]	76928000	167480	229510000	9.35	79799.7	19379.9	1132.83
009-0065-A-N Non communiqué€ 1	Tenon	009-0065-A-N	J02	346.429	12.1	0.815	55.3	426	13.8	<0.98	<0.32	1197	164	79692	22	2.88	<2.1	2436.66	170.06	104.13	1234100	6494.68	55.29	818629	80735.1	77174.7	289.95	31.38	193.45	1266100	22666.8	78430	27550	=[@[VEGF-R1 (38)]]/[@[PLGF (72)]]	840370000	15746000	OOR >	74.89	58522.1	34096.1	3254.05
009-0066-C-R Non communiqué€ 1	Tenon	009-0066-C-R	J0	252.725	16.6	3.9	430	209	16.5	<0.98	0.873	1273	227	56752	51.3	4.96	<2.1	2840.96	22.39	53.32	1442300	4994.42	28.47	600149	18142.7	31699.2	112.85	13.79	219.1	2928100	3834.37	90154.7	12097.9	=[@[VEGF-R1 (38)]]/[@[PLGF (72)]]	OOR <	OOR <	35691000	355.39	35656.5	56536.6	6879.69
009-0066-C-R Non communiqué€ 2	Tenon	009-0066-C-R	J05	330.514	22.6	3.1	548	406	21.2	<0.98	0.755	1283	444	173131	56.3	4.3	<2.1	4568.49	94.19	96.56	1640700	6603.41	52.05	747387	31112.4	73297.8	218.72	31.38	370.99	1788400	5420.26	111672	11358.7	=[@[VEGF-R1 (38)]]/[@[PLGF (72)]]	OOR <	OOR <	2645800000	109.51	56653	36655.7	9095.98
009-0067-L-M Non communiqué(e)	Tenon	009-0067-L-M	J0	306.006	20.8	1.97	238	1202	22.2	<0.98	<0.32	2239	791	36884	236	22	<2.1	3081	OOR <	42.64	287023	7766.44	18.59	226881	22116.3	19351.3	310.91	31.38	63.59	9523300	828.56	143381	1308.53	=[@[VEGF-R1 (38)]]/[@[PLGF (72)]]	1192400000	5770000	109560000	1209.94	34987.5	234700	2543.94
009-0067-L-M Non communiqué(e)	Tenon	009-0067-L-M	J02	290.729	22.3	2.45	251	957	10.9	<0.98	<0.32	1297	185	36628	48.7	18.4	<2.1	3752.62	14.8	63.54	171343	6485.63	44.56	299383	22976.7	42741.4	338.63	3.7	92.4	7679800	705.48	84539.6	1862.23	=[@[VEGF-R1 (38)]]/[@[PLGF (72)]]	OOR <	OOR <	29144000	262.88	52405.2	226128	2052.74
009-0068-M-R Non communiqué€ 1	Tenon	009-0068-M-R	J01	265.074	64.7	26.7	101	2830	30.4	<0.98	<0.32	2406	414	38002	58.7	14.8	<2.1	2436.66	66.66	82.64	301577	4783.53	39.61	1303000	34678.6	53524.5	225.96	39.63	389.75	1898900	7209.97	113896	9285.93	=[@[VEGF-R1 (38)]]/[@[PLGF (72)]]	OOR <	OOR <	93108000	670.21	88821.3	29971	2447.66
009-0069-M-C Non communiqué€ 1	Tenon	009-0069-M-C	J0	440.307	20.1	6.04	302	1253	35	<0.98	1.13	3646	112	30684	482	19.5	2.94	4259.23	65.55	96.24	926134	5981.04	76.12	443650	53507.9	74911.6	282.93	66.97	233.12	6150800	8461.56	236723	6667.04	=[@[VEGF-R1 (38)]]/[@[PLGF (72)]]	1350600000	9531400	33871000	816.06	52568.4	102673	4401.61
009-0070-A-N Non communiqué€ 1	Tenon	009-0070-A-N	J0	284.18	20.2	11.9	47.6	1835	14.9	<0.98	<0.32	901	38	51432	19.2	7.86	<2.1	1176.94	22.39	65.33	813990	3776.84	43.14	657499	38104.7	44633.5	204.15	55.48	54.63	1786600	12144.5	137386	30737.4	=[@[VEGF-R1 (38)]]/[@[PLGF (72)]]	1141200000	9694300	297020000	205.07	33922	98779	4636.3
009-0073-F-W Non communiqué€ 1	Tenon	009-0073-F-W	J0	210.089	37.8	4.95	52.5	937	20.2	<0.98	<0.32	1256	146	29474	48.6	14.9	<2.1	2355.08	9.61	56.64	928055	2976.85	31.93	210164	36304.3	27392.5	167.05	51.58	102.11	2009700	17974.7	85648.4	16864	=[@[VEGF-R1 (38)]]/[@[PLGF (72)]]	1092000000	5033600	249200000	487.08	68399.8	417422	5134.07
009-0074-R-B Non communiqué€ 1	Tenon	009-0074-R-B	J0	269.264	9.65	1.58	53.5	401	16.1	<0.98	<0.32	903	12.9	54756	17.9	4.9	<2.1	2760.55	15.72	67.72	983803	4190.83	41.37	523725	28817	41455.1	128.7	8.96	154.91	1089700	15148.2	110771	17744.3	=[@[VEGF-R1 (38)]]/[@[PLGF (72)]]	457730000	711425	168960000	50.13	48285.3	166796	2128.14
009-0075-M-J Non communiqué€ 1	Tenon	009-0075-M-J	J03	248.148	16.9	1.26	290	812	17.8	<0.98	<0.32	793	28.5	52154	62.4	9.51	<2.1	2599.07	37.07	84.37	859910	5100.19	45.27	313245	37356	56140.5	527.66	8.96	183.83	3274300	7031.95	127989	15268.6	=[@[VEGF-R1 (38)]]/[@[PLGF (72)]]	361500000	998607	15620000	250.38	88005.9	52207	5692.58
009-0081-T-V Non communiqué€ 1	Tenon	009-0081-T-V	J0	296.73	49.1	26.3	97.7	818	15.4	<0.98	0.391	1014	14.3	34900	38	6.39	<2.1	1733.75	44	73.8	901027	5454.34	50.62	488807	31548.7	45225.1	204.15	63.17	605.97	4883200	10803.7	159296	23616.2	=[@[VEGF-R1 (38)]]/[@[PLGF (72)]]	871790000	20480000	7.11933e+08	248.42	52357.6	70215.8	1817.66
009-0082-S-M Non communiqué€ 1	Tenon	009-0082-S-M	J0	360.707	13.3	0.648	157	726	22.3	<0.98	0.423	1179	52.8	34598	33.9	20.9	<2.1	2191.11	OOR <	41.26	880885	3044.37	20.95	390676	28303.2	21289.9	104.79	3.7	121.89	2079000	9129.03	108571	10976.2	=[@[VEGF-R1 (38)]]/[@[PLGF (72)]]	1036000000	23795000	7.3217e+08	53.96	73551.3	118984	4150.38
009-0083-S-M Non communiqué€ 1	Tenon	009-0083-S-M	J0	308.496	37.8	16.7	117	522	19.8	<0.98	0.344	5661	162	32384	21.8	18	<2.1	3081	81.42	93.96	861226	6368.09	39.96	1298400	52073.7	53932.2	352.4	3.7	132.78	8646500	11333	165520	12335.4	=[@[VEGF-R1 (38)]]/[@[PLGF (72)]]	724290000	1953600	7.45661e+08	1091.99	69820.9	141719	1883.19
009-0084-N-J Non communiqué(e)	Tenon	009-0084-N-J	J01	333.028	11.3	3.71	401	697	22.9	<0.98	<0.32	1608	92.2	25549	31.1	17.8	<2.1	3358.96	25.41	64.13	555189	5321.25	37.51	630643	16815.4	41963.3	159.5	3.7	85.11	4833000	2603.07	187148	2954.21	=[@[VEGF-R1 (38)]]/[@[PLGF (72)]]	1224400000	24074000	7.65897e+08	1777.4	86732.6	197938	12982.2
009-0084-N-J Non communiqué(e)	Tenon	009-0084-N-J	J03	308.386	4.07	0.635	467	416	17.5	<0.98	<0.32	1465	65.4	30359	15	12.8	<2.1	2436.66	OOR <	40.03	448527	3819.79	22.31	640256	14822.6	25206.3	366.11	OOR <	29.24	5683700	1143.24	115101	1742.11	=[@[VEGF-R1 (38)]]/[@[PLGF (72)]]	OOR <	OOR <	7.72643e+08	1361.97	83801.2	184971	10161
009-0085-K-H Non communiqué(e)	Tenon	009-0085-K-H	J0	237.458	23.6	6.29	110	1116	15.6	<0.98	<0.32	844	30.3	73876	69.1	10.3	<2.1	3081	84.64	80.6	471594	5650.14	48.47	686112	22941.1	67786	268.83	13.79	527.55	2745400	11846.9	125934	18567	=[@[VEGF-R1 (38)]]/[@[PLGF (72)]]	OOR <	OOR <	7.79388e+08	178.01	51994.4	145750	2933
009-0085-K-H Non communiqué(e)	Tenon	009-0085-K-H	J02	221.378	18.8	3.14	128	851	13.3	<0.98	<0.32	1576	434	77970	40	6.78	<2.1	3081	88.9	76.72	362601	5223.87	43.85	511646	18057.7	65257.1	233.17	3.7	305.89	2592500	7499.2	122372	9613.89	=[@[VEGF-R1 (38)]]/[@[PLGF (72)]]	1289600000	7845100	7.86134e+08	133.69	51965.7	48754.2	4035.36
009-0086-B-N Non communiqué(e)	Tenon	009-0086-B-N	J0	328.747	82.2	14.9	77.3	1415	16.4	<0.98	0.675	4768	89.9	40715	43	31.3	<2.1	3713.42	101.01	99.18	681185	7159.25	48.11	418683	36976.6	64466.7	265.29	62.24	101.04	4033600	4823.13	150824	10551	=[@[VEGF-R1 (38)]]/[@[PLGF (72)]]	1244700000	12156000	8530300	816.06	63508.8	122370	1915.38
009-0087-B-M Non communiqué€ 1	Tenon	009-0087-B-M	J0	238.835	23.7	39.5	66.7	470	16.3	<0.98	0.334	2030	20.9	27142	39.6	10.3	<2.1	1859.53	OOR <	44.02	172908	3451.7	21.63	126925	17763.4	21813.2	140.37	126.03	292.37	6095500	1065.64	37346.1	3681.96	=[@[VEGF-R1 (38)]]/[@[PLGF (72)]]	OOR <	OOR <	9546200	249.4	55602.5	241993	3135.21
009-0087-B-M Non communiqué€ 2	Tenon	009-0087-B-M	J05	275.63	23.6	1.92	75.3	287	20.3	<0.98	<0.32	266	114	83715	15.7	3.98	<2.1	2720.26	18.35	66.07	191190	4486.28	39.44	146614	15622	48133.5	182.02	195.7	315.32	1044400	1378.91	51987.7	4287.49	=[@[VEGF-R1 (38)]]/[@[PLGF (72)]]	OOR <	OOR <	120630000	66.42	49455.7	30079.4	3110.77
009-0092-A-M Non communiqué(e)	Tenon	009-0092-A-M	J0	419.461	47.8	16.5	231	701	30.3	<0.98	0.47	8019	220	52431	28.6	45.2	<2.1	4684.02	63.86	98.2	879300	6766.89	50.62	1440000	111304	48651.1	261.74	76.57	457.9	6804800	8295.62	217287	13370.6	=[@[VEGF-R1 (38)]]/[@[PLGF (72)]]	OOR <	OOR <	194180000	1822.65	70688.4	150997	5603.84
009-0092-A-M Non communiqué(e)	Tenon	009-0092-A-M	J02	413.003	59.3	3.24	257	1166	26.4	<0.98	<0.32	1480	92.8	70571	32.7	19.5	<2.1	4876.07	62.74	101.98	763127	7923.8	58.9	1425600	94305.7	55970.5	272.36	94.34	660.95	7792900	8751.77	162043	16100.6	=[@[VEGF-R1 (38)]]/[@[PLGF (72)]]	OOR <	OOR <	39509000	929.39	72856.8	93065.9	5248.53
009-0093-G-Y Non communiqué(e)	Tenon	009-0093-G-Y	J01	253.014	20.3	28	190	258	22.4	<0.98	<0.32	3535	36.2	45124	25.7	24.2	<2.1	1691.63	40.26	75.64	745866	5837.7	40.67	589376	32596	53163.7	218.72	OOR <	308.29	7169400	7355.06	76965.5	6822.9	=[@[VEGF-R1 (38)]]/[@[PLGF (72)]]	792110000	7488900	329540000	291.55	141895	56456.9	5850.09
009-0095-B-K Non communiqué€ 1	Tenon	009-0095-B-K	J02	300.359	10.8	0.429	218	837	17.9	<0.98	<0.32	1391	16.3	55543	56.6	3.3	<2.1	3398.5	83.57	90.1	640228	7058.63	72.24	729765	16563.5	83930.8	317.86	43.66	748.85	1425100	23267.2	134519	18577.3	=[@[VEGF-R1 (38)]]/[@[PLGF (72)]]	OOR <	OOR <	872067	70.07	55189.1	57484.2	3907.63
009-0096-H-A Non communiqué(e)	Tenon	009-0096-H-A	J-3	247.181	70.9	247	153	599	16.1	<0.98	0.353	2189	72.9	34545	31	28.4	<2.1	3358.96	20.81	61.03	471594	4538.61	38.73	554969	22046.3	36788.1	196.81	55.48	141.63	6708300	5420.26	85184.7	3571.94	=[@[VEGF-R1 (38)]]/[@[PLGF (72)]]	1601200000	14491000	656087	990.78	47034.5	99148	2936.48
009-0099-Z-Y Non communiqué€ 1	Tenon	009-0099-Z-Y	J0	248.269	243	43.6	99.1	822	23.2	<0.98	0.328	2235	25.9	67431	35.4	13.7	<2.1	3081	108.82	70.75	915220	3897.21	46.87	239704	23991.9	40731.2	204.15	70.74	464.02	4790300	9712.99	222353	11162.4	=[@[VEGF-R1 (38)]]/[@[PLGF (72)]]	1107900000	25228000	67962000	911.61	55267.7	69263.6	2777.68
009-0102-H-H Non communiqué€ 1	Tenon	009-0102-H-H	J01	280.144	24.4	7.68	71.4	233	17.2	<0.98	<0.32	1712	12.6	70012	15.9	7.77	<2.1	3713.42	98.39	70.44	687271	4590.99	36.81	438348	33054.6	30507	148.07	22.83	191.05	4500800	5215.16	90730.6	5410.77	=[@[VEGF-R1 (38)]]/[@[PLGF (72)]]	1382800000	12030000	74005000	362.43	89268.9	111315	2906.32
009-0102-H-H Non communiqué€ 2	Tenon	009-0102-H-H	J04	320.397	19.1	0.563	251	251	15.5	<0.98	<0.32	717	1.92	92588	10.8	5.35	<2.1	4220.45	265.79	101.48	770449	6277.84	60.35	402730	24497.8	49577.6	211.45	63.17	242.72	1640800	7295.81	79599.1	10682.8	=[@[VEGF-R1 (38)]]/[@[PLGF (72)]]	1066300000	18494000	126690000	#N/A	#N/A	#N/A	#N/A
009-0103-M-S Non communiqué€	Tenon	009-0103-M-S	J01	333.11	21.8	2.84	155	446	31.1	<0.98	0.391	789	73	29254	147	8.75	<2.1	3987.11	59.34	85.95	588373	9017.21	108.18	798137	28254.1	66869.5	222.34	47.64	170.98	2898600	7160.14	131646	5483.94	=[@[VEGF-R1 (38)]]/[@[PLGF (72)]]	1497100000	14563000	9546200	373.67	52491.7	105140	4257.36
009-0103-M-S Non communiqué(e)	Tenon	009-0103-M-S	J03	326.208	11.8	1.7	125	562	30.2	<0.98	<0.32	755	38.1	29988	49.4	4.34	<2.1	3477.46	29.71	71.05	558392	6985.56	63.26	868795	27960.2	49248.8	204.15	22.83	203.08	1524600	7099.82	116054	7135.02	=[@[VEGF-R1 (38)]]/[@[PLGF (72)]]	1274600000	16629000	3828600	128.26	48248.3	54506.1	3334.59
010-001 J01	Lariboisière	010-001	J01	281.44	13.3	4.67	144	1214	46.7	<0.98	<0.32	4040	55.2	32966	69.7	31.5	<2.1	1910.31	3.45	45.71	213086	3133.11	22.03	493947	22003.6	19448.6	210.08	8.43	297.95	7836800	1601.1	72749.6	4953.76	=[@[VEGF-R1 (38)]]/[@[PLGF (72)]]	1053400000	64555000	34640000	2031.36	165186	15323.5	31521.5
010-001 J03	Lariboisière	010-001	J03	182.1	24.2	4.64	221	2028	89.5	<0.98	0.383	2268	3065	1859	217	17.8	9.44	1778.1	164.56	51.85	323430	2331.07	13.63	434205	42392.1	20518.8	300.87	118.17	397.71	5522700	1983.71	21410.3	7913.83	5.8027	748620000	16254000	209330000	943.14	140501	16007.8	22543.1
010-0010 J01	Lariboisière	010-0010	J01	189.54	31.8	13.2	197	1177	36.8	<0.98	<0.32	2548	53.1	26981	33.9	21.5	<2.1	1081.06	111.55	34.84	407936	8361.45	10.31	221399	34108.4	39553.3	204.36	121.3	316.87	4814000	6430.9	23609.6	8571.27	5.86567	391040000	3843700	50282000	801.09	126561	125223	9583.9
010-002 J01	Lariboisière	010-002	J01	335	10.7	1.11	183	1179	21.9	<0.98	<0.32	1192	51.9	33806	36.7	9.73	<2.1	1650.3	118.87	39.6	337426	4748.84	19.69	522973	40282.7	47234.7	447.22	76.42	351.65	2117400	3466.48	35080.1	9729.64	11.2934	487910000	3713600	83558000	163.5	100997	43800.2	5468.87
010-002 J03	Lariboisière	010-002	J03	230.66	13.3	4.85	286	2128	34.1	<0.98	<0.32	3227	1722	1882	70.7	8.49	<2.1	2586.62	169.96	52.13	445366	4004.91	107.28	645020	58944.1	130135	545.38	86.28	471.9	2019600	4366.55	27873.7	11284.9	10.4619	416680000	2848400	85266000	299.12	111225	10959.5	6274
010-003 J01	Lariboisière	010-003	J01	232.6	19.9	4.71	177	1049	20	<0.98	<0.32	1734	138	27771	41.4	11.8	2.23	1081.06	142.08	41.29	717500	6001.71	17.06	527302	44458.9	148521	255.99	31.2	159.51	4547300	4955.15	25959.7	13765.5	6.19981	488830000	4935900	42645000	463.18	115410	121715	6814.76
010-003 J03	Lariboisière	010-003	J03	165.15	16.6	2.49	146	653	20.2	<0.98	0.33	1748	59	19659	24.5	17.8	<2.1	548.48	104.27	27.2	399050	2747.43	24.29	450011	30566	106000	158.74	15.73	176.77	2518500	4867.08	22038.5	7637.76	5.83603	342380000	2547900	31959000	123.21	97180.6	46064.3	4043.11
010-004 J01	Lariboisière	010-004	J01	355	37.3	21	762	2639	51.1	<0.98	0.835	17191	262	56181	38.9	53.8	<2.1	2357.08	104.85	77.44	960606	10679.9	35.47	173194	40297.8	39462.5	495.63	27.89	300.09	10874000	3962.92	74616	8015.49	=[@[VEGF-R1 (38)]]/[@[PLGF (72)]]	1095200000	45417000	49447000	3416.63	185638	202433	20193
010-004 J03	Lariboisière	010-004	J03	271.76	41.9	25.4	477	3024	35.9	2.06	0.59	7377	3229	3350	87.7	68.8	<2.1	656.73	98.06	35.73	786693	3321.3	17.06	122043	30876.9	34493.2	307.26	99.19	443.45	4850100	2551.49	43192.6	6901.29	8.5995	833700000	14151000	248420000	6865.56	191164	139026	11355.6
010-005 J01	Lariboisière	010-005	J01	251.8	53.8	71.2	184	1341	42.2	<0.98	0.624	3755	93.1	26571	32.4	45.2	2.68	2661.75	158.11	34.07	819644	15347.5	16.6	706137	50012.6	87522.4	526.39	190.77	892.05	4540000	5336.35	40205.4	14013.1	15.4502	433000000	8030900	52697000	1025.92	92389.6	23349.3	14367.8
010-005 J04	Lariboisière	010-005	J04	244.13	33.8	2.32	125	589	28.1	<0.98	<0.32	1242	34.4	22337	27	15.1	2.21	2133.63	144.21	25.24	924486	7359.42	17.4	652593	43399.1	118371	275.25	167.05	668.46	4807800	4863.21	58122.8	13150.9	10.9053	338220000	4191100	34512000	178.5	85372.6	21768	13281.4
010-006 J01	Lariboisière	010-006	J01	259.2	13.3	0.561	70.1	836	32.8	<0.98	<0.32	2925	73.6	52033	17.8	11.5	<2.1	2184.18	143.14	48.87	495727	1791.2	26.13	514626	50130	137792	516.9	242.82	446.71	3142700	2411.54	43908.4	871.66	10.577	372610000	3596700	43483000	78	127230	54573.8	5562.3
010-006 J03	Lariboisière	010-006	J03	311.8	16.1	0.68	102	1442	36.5	<0.98	<0.32	5866	827	3734	27.4	5.26	<2.1	1444.73	108.43	37.01	397744	769.67	17.17	445135	35600.7	116194	371.02	199.56	316.87	1360100	8628.26	88453.3	14620.9	10.0249	426150000	2796900	74155000	31.17	148246	29550.8	6995.91
010-007 J01	Lariboisière	010-007	J01	212.9	75.7	33.7	235	1256	32.1	<0.98	0.92	9040	373	23733	52	51.2	<2.1	3056.34	53.68	59.92	619341	5283.55	31.45	1167800	35976.8	39430.8	245.92	45.9	158.74	8735000	4044.77	137100	7624.68	=[@[VEGF-R1 (38)]]/[@[PLGF (72)]]	1095200000	46015000	15468000	3014.19	151457	264184	10054.8
010-008 J01	Lariboisière	010-008	J01	214.37	20.9	1.46	358	616	45.8	<0.98	0.58	4932	55	46471	41	6.8	<2.1	2636.72	176.47	51.44	400741	9216.96	30.04	921836	55542.7	82749.9	621.26	52.71	114.07	5444700	6563.58	26482.6	7407.35	12.0774	795930000	20764000	156940000	332.64	148801	38405.5	12646.4
010-009 J01	Lariboisière	010-009	J01	264.55	88.3	13.9	71.6	1621	18	<0.98	0.44	2132	274	21023	121	30	<2.1	1444.73	185.18	11.79	853865	11412.4	24.75	2472.14	18241.7	63220.6	520.07	268.29	1850.61	4918600	7479.06	43731.7	17005.6	44.1111	627310000	4463900	66735000	1069.67	84312.1	52841.8	6303.05
014-001-F-D J01	Strasbourg	014-001-F-D	J01	228.4	37.3	125	112	900	14.3	<0.98	0.45	4571	98.8	43121	46.9	34.2	<2.10	1198.72	45.54	29.72	596219	2704.55	8.44	379902	26534.8	19360.6	205.42	14.14	80.77	6244000	4572.14	45010.3	13721.3	6.91184	234860000	1002100	13852000	3491.64	134584	427090	10779
014-002-N-J J01	Strasbourg	014-002-N-J	J01	362.1	7.55	0.728	135	536	15.6	<0.98	<0.32	1588	74.2	26061	21.1	9.2	<2.1	628.78	38.46	13.54	714487	640.52	4.47	584038	19559.1	43853	180	42.43	268.1	1633700	10387.7	29625.5	50519.5	13.2939	384340000	1981100	54506000	97.54	137947	358501	19737.1
014-002-N-J J03	Strasbourg	014-002-N-J	J03	316.7	9.35	0.769	143	496	15.5	<0.98	0.399	1397	45.6	27952	19.9	8.18	<2.10	557.89	31.22	12.08	600723	1466.53	4.14	545382	17495.9	34908.6	1309.97	70.22	433.75	2260400	13640.8	14972.8	62918	108.441	366090000	1257500	45414000	222.45	123416	17387.5	20701.3
014-003-A-C J01	Strasbourg	014-003-A-C	J01	480.9	88.5	98.2	134	1976	21.7	<0.98	0.479	3086	118	34560	42.5	79.1	<2.1	1801.34	113.38	37.19	508591	13783.9	24.03	511785	72924.7	54376.7	322.55	173.4	595.53	5516600	9721.35	44936.2	72746.2	8.67303	324670000	1748400	18329000	968.04	119219	700465	13455.6
014-003-A-C J03	Strasbourg	014-003-A-C	J03	218.3	80.6	17.1	152	3042	34.3	<0.98	<0.32	1037	1589	37992	71.9	13.4	<2.1	1683.91	115.95	36.13	488065	12551.3	27.04	528452	65861.1	75101.6	185.1	189.48	633.51	6160700	9820.77	26333.8	76653.3	5.12317	374890000	1404400	33001000	887.72	151057	332658	14102.6
014-014-V-A J03	Strasbourg	014-004-V-A	J03	387.124	32.3	4.06	183	707	11.7	<0.98	<0.32	1756	121	48178	41.6	17.6	<2.1	279.97	12.81	7.94	181587	1308.62	4.25	280318	6079.64	14683.3	86.04	48.19	111.02	5769800	2425.76	48227.6	8826.07	10.8363	162240000	601006	11630000	879.13	157639	233957	7348.17
014-006-B-M J01	Strasbourg	014-006-B-M	J01	354.1	30.2	1.93	251	475	24	1.11	<0.32	1212	37	42421	26.7	11.7	<2.10	1505.15	64.8	26.83	542718	701.82	11.02	1043200	23131.8	36602.6	162.06	159.44	444.6	853244	22429.1	38921.6	381223	6.04025	278640000	836295	22119000	122.31	197635	82069.7	9810.57
014-006-B-M J03	Strasbourg	014-006-B-M	J03	295.9	20.9	1.32	237	491	22.1	<0.98	<0.32	903	8.41	40021	29.6	7.1	<2.1	2070.7	112.74	34.49	3232400	5905.95	34.4	1452200	45137.5	128735	329.92	216.57	682.75	649815	8157.63	17208	17016.2	9.56567	761560000	2259800	142140000	130.5	179267	170621	12900.3
014-008-K-R J01	Strasbourg	014-008-K-R	J01	375.516	73.1	42.4	124	516	13.5	<0.98	<0.32	2450	46.4	25456	35.2	43.3	<2.1	2873.15	47.86	95.57	1123700	5810.16	63.39	2771700	94205.8	56410.4	450.32	27.89	67.18	8441100	12232.2	688012	17594.3	=[@[VEGF-R1 (38)]]/[@[PLGF (72)]]	674420000	43232000	236740000	240.57	31345.5	21595.1	830.89
014-008-K-R J03	Strasbourg	014-008-K-R	J03	339.842	88.5	208	102	2554	27.3	<0.98	0.745	7858	1961	38942	50.8	65.2	<2.1	1444.78	123.62	37.42	486873	742.67	14.83	1189200	62161.8	35474.7	270.63	17.6	72.24	3761400	13426.2	75704	34787	7.23223	460140000	1858100	46001000	2675.09	117204	77934	11152.1
014-009-O-B J01	Strasbourg	014-009-O-B	J01	296.8	34.8	2.04	100	1035	19.4	<0.98	<0.32	553	7.17	26138	17.4	5.22	<2.10	1801.34	66.15	30.99	1066700	517.83	11.66	436144	36700.4	54867.3	210.48	91.15	389.4	1249400	4381.62	30018.3	9639.08	6.79187	938610000	2796400	135890000	123.22	139434	46809.6	11585.2
014-009-O-B J03	Strasbourg	014-009-O-B	J03	250.4	43.7	1.84	86.8	632	15.5	<0.98	0.385	376	63.2	42019	19.4	4.79	<2.10	1444.78	67.5	31.46	1045500	384.73	12.93	436514	30158.5	81421.3	223.1	103.82	396.43	635142	15619.8	19262.4	262546	7.09154	898910000	2673500	104470000	139.97	194261	38806.8	10061.1
014-010-J-D J01	Strasbourg	014-010-J-D	J01	350.9	34.3	3.12	202	2002	23.1	<0.98	<0.32	1828	240	56943	41.2	13.8	8.16	533.89	34.86	15.79	381915	1084.42	9.95	374607	17282.4	48599.5	154.33	42.43	125.72	3081500	10093.3	65308.2	39635.3	9.77391	399410000	1982200	22102000	1139.61	133951	45172.9	12430.9
014-010-J-D J03	Strasbourg	014-010-J-D	J03	338.8	49.1	17.5	207	3123	46	<0.98	<0.32	1970	2804	70832	72.9	10.2	<2.10	811.37	62.09	26.49	546676	3501.25	12.93	455809	29811.3	123162	4136.81	62.12	68.61	2157200	11229.6	50339.7	136052	156.165	721980000	3425000	160600000	4982.32	177322	46326.4	19041.8
014-011-B-M J01	Strasbourg	014-011-B-M	J01	332.5	23.4	4.7	143	1536	26.3	<0.98	<0.32	2098	24.1	40293	76.9	5.57	<2.1	2297.17	100.47	33.44	1557700	4892.3	18.19	1134100	79928.9	164076	571.07	203.1	657.72	4371100	3365.05	30959.4	11514.6	17.0775	1040200000	3962200	195220000	516.18	151879	38228.5	17827.2
014-011-B-M J03	Strasbourg	014-011-B-M	J03	374.6	27.8	4.52	172	931	25.4	<0.98	<0.32	3739	229	51750	48.3	5.94	<2.1	1363.62	46.94	21	266151	466.66	13.57	551594	24488.1	53462.6	128.37	128.47	292.61	1560100	7858.12	38569.9	31365.9	6.11286	272080000	645290	25812000	209.41	160165	23912.7	8326.1
014-012-S-N J01	Strasbourg	014-012-N-S	J01	307.5	45.2	3.95	75.8	2055	28.1	<0.98	<0.32	1102	36.5	56096	56.2	11.7	<2.1	899.85	29.75	13.32	306196	1028.34	8.66	333559	11844	24829.2	112.63	67.54	268.1	2597400	8437.39	42549.2	18054.3	8.45571	290650000	1300400	22284000	585.79	133837	252800	12941.2
014-012-S-N J03	Strasbourg	014-012-N-S	J03	306.3	42.4	5.34	190	3521	27.9	<0.98	0.427	2732	1416	55382	108	6.76	<2.10	1840.2	70.19	29.48	2175000	7357.64	23.51	556411	33018.4	145268	422.49	78.18	355.96	1760500	25559.4	42591.7	262340	14.3314	690980000	2962700	580640000	1255.23	152291	189118	17442.6
014-013-B-I J01	Strasbourg	014-013-B-I	J01	264.43	17	0.57	125	176	11.1	<0.98	<0.32	255	3.93	44213	13.3	5.16	<2.1	766.48	63.45	29.25	1086200	1604.04	11.12	593948	29407.9	55866.9	265.65	27.36	125.09	1840300	8864.9	26355.4	70006	9.08205	392470000	1303000	22305000	111.52	138963	899716	8373.31
014-013-B-I J03	Strasbourg	014-013-B-I	J03	330.2	11.3	0.406	111	254	10.4	<0.98	<0.32	397	1.54	55082	7.11	4.59	<2.10	485.3	26.78	11.86	260344	215.36	7.57	288211	9480.94	37101.4	102.05	39.5	180.04	1737100	4867.25	45709.6	21487.8	8.60455	323980000	1121700	33956000	5.85	129860	75859	6813.72
014-016-P-P J03	Strasbourg	014-016-P-P	J03	176.7	65.8	6.15	443	1750	59	<0.98	0.457	1892	1907	40977	67.6	9.29	2.38	2259.68	95.93	40.38	1221600	2806.57	22.78	883952	61940.1	34865.1	332.37	86	216.56	5291600	27959.2	18352.9	280173	8.23105	490910000	4452600	181720000	681.84	163894	493889	35155.7
014-016-P-P J01	Strasbourg	014-016-PP	J01	293.5	45	71.2	232	2096	55.9	<0.98	1.42	8837	194	44160	82.6	30.3	<2.1	3384.77	62.88	83.08	1065500	5844.34	36.12	2660200	95114.6	33599.3	534.96	41.48	24.53	12272000	1015.4	16279.6	3637.88	=[@[VEGF-R1 (38)]]/[@[PLGF (72)]]	969770000	48550000	715510000	2486.12	226199	501480	7615.07
014-017-P-M J01	Strasbourg	014-017-P-M	J01	398.5	42.9	54.8	482	694	28	<0.98	1.02	6951	88.5	59463	21.8	24.5	<2.10	2975.7	58	17.03	1545000	17786.5	12.08	452105	22899.3	65675.8	315.16	147.65	173.03	4614300	9788.67	45561.3	21494.7	18.5062	578060000	9945500	140280000	4263.87	136887	1456500	35849.5
014-017-P-M J03	Strasbourg	014-017-P-M	J03	372.2	16.7	1.16	583	291	23.5	<0.98	<0.32	697	8.24	91331	14	18.9	<2.1	4971.3	35.12	61.6	1999900	14553.9	27.01	979759	27308.1	50504.7	1286.39	71.65	170.33	9858800	9144.14	47090.1	13592.1	=[@[VEGF-R1 (38)]]/[@[PLGF (72)]]	1013200000	76423000	2511700000	1178.24	244953	526409	17053.4
014-018-S-S J01	Strasbourg	014-018-S-S	J01	261.9	77.3	10	104	1164	18.4	<1.0	<0.32	1646	93.9	41937	70.2	10.4	<2.1	1723.2	106.94	27.87	487022	2617.86	11.02	725589	24624.6	31368.9	559.18	67.54	37.16	3724700	13064.3	40869.9	33826.9	20.0639	493390000	2171600	32357000	904.52	127661	398438	9260.89
014-018-S-S J03	Strasbourg	014-018-S-S	J03	320.7	68.7	5.64	97.4	1070	22.7	<0.98	<0.32	1364	323	77015	64.3	5.45	<2.1	1565.11	92.66	22.71	397708	522.94	14.41	655903	21835.9	38749.6	395.84	51.02	38.02	1644700	20220.9	41614.2	67358.8	17.4302	576250000	1771200	50673000	505.98	144403	76678.7	10510
014-019-A-H J01	Strasbourg	014-019-A-H	J01	336.6	61.3	16.6	608	2059	29.4	<0.98	0.591	8679	188	60319	65.7	41.5	<2.1	1444.78	66.15	39.78	1111100	3741.78	9.95	348290	46549.6	37158.5	327.46	184.91	839.58	5075400	15517.7	53838.3	46809.4	8.23177	424290000	2871100	24317000	2869.92	117125	313674	21914.7
014-019-A-H J03	Strasbourg	014-019-A-H	J03	245.8	52.1	4.39	977	2206	34.6	<0.98	0.41	1951	245	55071	61.3	26.7	<2.1	1723.2	68.84	45.02	2390100	5512.03	12.93	280189	61839.6	71156.3	344.63	196.31	1207.13	5805300	27209.7	45260.1	45567.7	7.65504	561750000	3279200	33009000	997.39	132041	235442	24954.1
014-020-N-C J01	Strasbourg	014-020-N-C	J01	302.9	4.14	1	72.4	340	15.5	<0.98	<0.32	445	11.2	67803	35.8	13.1	<2.1	1322.73	44.14	31.57	509378	1598.94	11.76	177436	32342.4	26712.3	461.09	6.66	30.04	6464000	13159.7	68064	21557	14.6053	729020000	6764900	166320000	4139.04	261883	95709.6	45036.7
014-020-N-C J03	Strasbourg	014-020-N-C	J03	287.4	3.85	2.67	75.6	746	17.1	<0.98	<0.32	628	20.9	72104	25	23.1	<2.1	1029.79	29.01	17.6	250518	967.16	7.79	155020	16923.7	27888.8	305.3	39.5	105.15	6316500	3910.5	21926.9	4911.31	17.3466	155670000	1197900	23573000	1164.06	159597	142726	22080
014-021-M-P J01	Strasbourg	014-021-M-P	J01	359.3	16.3	0.838	242	630	16.3	<0.98	<0.32	1356	200	47677	20.7	8.52	<2.10	1683.91	63.45	31.8	972754	2042.02	11.66	430915	42991.5	52843.3	412.81	39.5	146.15	2651700	10934.5	25251.2	21157	12.9814	374890000	2115900	99391000	238.38	135029	56786.3	18671.3
014-021-M-P J03	Strasbourg	014-021-M-P	J03	383.42	24.8	1.84	185	878	17.3	<0.98	<0.32	899	352	100763	25.2	5.62	<2.1	1198.72	42.72	23.28	376836	456.43	11.44	339722	22815.2	42375.9	205.42	72.89	140.64	1155000	11343.7	55836.6	31542.8	8.82388	461500000	1824400	196880000	220.75	175697	27411.5	12151
014-022-M-Y J01	Strasbourg	014-022-M-Y	J01	455.6	45.5	20.3	120	2773	27.4	<0.98	0.366	3244	86.7	29039	64.4	22.1	<2.10	2464.74	86.11	31.57	686149	2230.5	10.8	801373	69727.4	77750.2	378.82	133.3	171.86	5073000	31833.2	96575.3	234064	11.9994	997600000	6344600	70145000	1361.39	115372	477223	34816.6
014-022-M-Y J03	Strasbourg	014-022-M-Y	J03	253.2	49.5	25.8	139	2673	30.2	<0.98	0.642	2129	873	38955	91.7	12.6	2.23	1994.35	66.15	30.87	518381	1069.13	8.44	631177	46673.7	54765.3	174.89	166.44	219.36	5196000	14801.7	33514.3	23231.4	5.66537	650780000	2926500	144470000	2102.16	116876	242252	23418.5
014-023-M-Y J01	Strasbourg	014-023-M-Y	J01	437.7	35.6	1.64	116	873	24.5	<0.98	<0.32	4286	11.5	89785	28.7	6.11	<2.1	1072.45	42.02	18.16	320439	456.43	6.48	311568	20510.9	26136.8	133.59	138.11	222.71	1985500	16220.8	21371.1	22380.4	7.35628	364110000	1158700	64025000	95.18	140896	54713	13403
014-023-M-Y J03	Strasbourg	014-023-M-Y	J03	242.4	19.9	1.44	62	1055	26.2	<0.98	<0.32	488	76.7	43129	40.9	6.62	<2.1	1198.72	46.94	19.64	340948	374.48	6.81	347856	21010.6	37740.1	120.52	135.71	195.05	1063600	16203.5	25857.7	30739.4	6.13646	362720000	1138200	104930000	66.01	155982	38099.5	15497.7
014-025-N-A J01	Strasbourg	014-025-N-A	J01	228.5	18	1.06	61	242	17.2	<0.98	<0.32	916	41.9	37727	37.5	8.7	<2.1	3597.06	97.88	32.62	754231	3864.71	8.66	983233	47624.5	60294.3	220.58	36.53	235.45	4163500	16340.2	50318.6	78261.3	6.76211	201230000	874619	14495000	253.79	106522	250210	9943.68
014-025-N-A J03	Strasbourg	014-025-N-A	J03	212.7	18	0.684	122	173	11.9	<0.98	<0.32	6144	52.6	31895	4.4	8.4	<2.1	1994.35	49.73	18.5	285698	538.29	4.92	949894	18269.7	26212.1	80.66	36.53	226.6	3598800	6512.53	37780.7	19727.6	4.36	362960000	1121700	18590000	113.13	150155	59297.9	8404.14
014-025-N-A J06	Strasbourg	014-025-N-A	J06	241.599	13.7	0.87	82.4	193	11.9	<0.98	<0.32	627	4.17	47949	18.5	3.6	<2.1	1156.9	29.75	9.95	125851	199.93	2.29	491115	8478.38	20519.3	24.93	20.94	193.9	1549000	2786.93	19251.4	7027.74	=[@[VEGF-R1 (38)]]/[@[PLGF (72)]]	313080000	836295	26785000	50.13	156055	35087.3	5644.03
014-026-H-S J01	Strasbourg	014-026-H-S	J01	315.1	20.1	2.96	199	804	19.9	<0.98	<0.32	855	8.17	46126	25.5	10	<2.10	1762.34	54.57	26.95	901225	630.3	13.78	438915	36354.5	108095	487.51	106.33	86.33	1457700	12911	57317.7	157898	18.0894	644710000	2389000	117270000	459.07	158378	235442	29412
014-026-H-S J03	Strasbourg	014-026-H-S	J03	175.3	13	2.34	235	1277	19.2	<0.98	0.347	677	86.8	18716	38.9	6.87	<2.1	1683.91	49.73	27.18	838716	742.67	12.08	427102	35230.4	125303	571.07	83.4	55.86	1511700	13289.1	61386	134592	21.0107	781270000	2795400	197510000	461.68	197447	336853	36739.9
014-027-A-A J01	Strasbourg	014-027-A-A	J01	380.8	130	3	301	1007	21.3	<0.98	<0.32	1489	144	32649	30.3	13.9	<2.1	1801.34	84.8	16.7	394902	3077.08	7.79	271401	21568.6	31308.8	159.49	93.7	235.45	5367300	12178.8	75392.3	108206	9.5503	316560000	1291400	17627000	928.94	138989	191949	8405.17
014-027-A-A J03	Strasbourg	014-027-A-A	J03	418.371	12.3	0.831	84.4	583	9.26	<0.98	<0.32	481	32.7	60642	11.4	3.01	<2.1	#N/A	#N/A	#N/A	#N/A	#N/A	#N/A	#N/A	#N/A	#N/A	#N/A	#N/A	#N/A	#N/A	#N/A	#N/A	#N/A	#N/A	#N/A	#N/A	#N/A	#N/A	#N/A	#N/A	#N/A
014-028-D-M J01	Strasbourg	014-028-D-M	J01	275.1	40.5	6.45	262	897	25.2	<0.98	0.664	28531	113	29803	24.2	33.7	<2.10	1457.37	40.41	19	965034	314.55	6.5	572.97	38591.1	16038.1	250.42	36.57	111.32	5626800	5369.79	22851.3	12859.8	13.18	556030000	4393600	38663000	2895.57	113655	86243.4	6060.52
014-028-D-M J03	Strasbourg	014-028-D-M	J03	198.1	159	7.44	280	1212	38.1	<0.98	4.79	7480	142	23850	41.6	30.2	<2.1	1171.38	38.12	21.65	1022700	400.57	6.3	572.97	33614.7	21307.7	273.08	48.12	162.95	5121200	6001.17	9853.36	14576.7	12.6134	594340000	4389400	52301000	587.31	169309	399809	8541.88
014-028-D-M J03	Strasbourg	014-028-D-M	J03	280.072	28.5	1.36	178	547	18.1	<0.98	<0.32	1197	298	40014	18.7	22	<2.1	1171.38	38.12	21.65	1022700	400.57	6.3	572.97	33614.7	21307.7	273.08	48.12	162.95	5121200	6001.17	9853.36	14576.7	12.6134	594340000	4389400	52301000	587.31	169309	158911	8541.88
014-029-U-C J01	Strasbourg	014-029-U-C	J01	311.985	43.7	65.5	42.6	1585	24.6	<0.98	0.413	5109	130	52272	51	20.1	<2.1	485.3	58	34.02	877438	4876.84	4.47	337856	35826.5	57188.3	240.68	78.18	236.56	6172300	26289.1	19722	164388	7.07466	443580000	2471100	32178000	1538.02	113882	638084	23830.8
014-029-U-C J03	Strasbourg	014-029-U-C	J03	344.922	36.7	20.4	131	1631	29.2	<0.98	<0.32	3440	2253	75270	43.4	10.4	<2.1	166.44	31.22	22.59	341751	528.06	1.93	268739	21047.1	33490.9	164.63	98.78	233.8	5368600	15634.9	24058.2	35854.2	7.28774	505600000	1933800	81872000	739.88	128854	145554	16374.6
014-030-P-C J01	Strasbourg	014-030-P-C	J01	364.559	23.4	17.7	162	492	22.4	<0.98	<0.32	1442	41.9	77790	13.4	32	<2.1	1635.11	34.72	17.03	936416	2715.49	20.65	364305	14120.1	24324.5	225.68	36.57	111.32	3586800	3293.52	36281.4	7602.36	13.2519	435440000	3785700	124700000	580.72	97802.8	76915.3	5117.92
014-030-P-C J03	Strasbourg	014-030-P-C	J03	358.849	16.6	14.4	182	311	17.1	<0.98	<0.32	798	6.9	76219	14.9	16.7	<2.1	1421.74	29.68	15.3	764154	3190.04	5.51	358888	14342.5	24079.2	165.81	48.12	145.65	4677700	4023.24	24620	7737.64	10.8373	891350000	10544000	2866800000	732.85	110475	45329.2	5640.5
014-031-M-P J01	Strasbourg	014-031-M-P	J01	255.518	33.9	3.41	93.5	1283	18.5	<0.98	<0.32	840	181	33529	69.3	10.4	<2.1	1350.38	48.55	24.91	569493	3848.3	8.92	635214	41971.3	39576.8	152.7	91.86	429.28	2680600	2314.43	62061.9	7873.45	6.13007	506880000	2598100	27336000	407.36	82758.9	80680.1	3519.55	631.5
014-031-M-P J03	Strasbourg	014-031-M-P	J03	258.873	36.3	5.8	131	1093	17.6	<0.98	<0.32	1374	323	25756	61	16	<2.1	1099.49	40.41	23.89	400940	4617.58	7.7	569165	36677.8	31177.5	157.06	42.39	92.2	1998900	537.45	47332.1	1246.49	6.5743	308820000	1569900	14278000	546.32	79842.3	149462	3094.76	1054.5
014-032-K-K J01	Strasbourg	014-032-K-K	J01	462.7	24.9	1.33	418	570	32.9	<0.98	<0.32	3412	64.8	33956	43.6	42.1	<2.1	2253.43	80.18	25.37	616182	5173.57	7.91	1364900	34774.6	10985.3	187.83	53.78	110.67	4790700	3210.14	11488.1	13912.6	7.40363	754380000	9568400	146920000	1853.37	78269.2	78876.4	17978.2	3034.5
014-032-K-K J03	Strasbourg	014-032-K-K	J03	422.392	44.9	7.37	569	1565	38.7	<0.98	<0.32	50.27	82.3	42971	85	38.6	3.85	1953.69	69	26.28	565637	5419.19	6.8	1595400	32498.3	14544.7	157.06	67.65	157.42	4345300	3998.74	17852.8	16685.9	5.97641	868960000	13741000	157140000	1373.88	103465	143323	21325.2	#VALUE!
014-033-A-Z J01	Strasbourg	014-033-A-Z	J01	338.615	29.2	3.72	20.5	1361	15.8	<0.98	<0.32	840	21.1	65494	57.9	8.27	<2.1	420.48	32.47	17.36	661200	881.31	7.2	284069	33954.5	20684.4	135.34	64.9	87.5	1959600	6868.13	32890.6	11603.9	7.79608	299120000	902997	16887000	280.78	82584.4	80841.3	1090.65	4918.5
014-033-A-Z J03	Strasbourg	014-033-A-Z	J03	377.229	31.3	2.44	21.5	1029	14.9	<0.98	<0.32	1081	20.6	73897	34.1	5.91	<2.1	207.93	42.72	16.27	883891	1013.33	6.9	334762	36999.3	31163.4	139.67	75.81	136.89	1269700	7997.55	23166.1	16831.4	8.58451	493880000	1795800	53503000	109.82	95023.7	77400.3	1916.82	1388.5
014-034-F-A J01	Strasbourg	014-034-F-A	J01	317.254	38.2	19.1	229	913	18.5	<0.98	<0.32	15167	96.7	45073	73.7	37.8	<2.1	1635.11	33.59	14.34	742282	6522	6	439806	10947.5	19494.3	286.74	39.49	146.28	5329300	2499.41	33436.5	6304.79	19.9958	356940000	4542000	46412000	2139.64	89794.2	294849	8846.55	481.15
014-034-F-A J03	Strasbourg	014-034-F-A	J03	324.267	29.5	60.3	98.8	3932	14.1	<0.98	0.418	3271	2019	59688	118	10.7	<2.1	1528.54	39.26	19.44	646735	5939.31	6.7	415751	14470.9	16221.5	261.73	75.81	162.34	5807900	5644.79	40380.5	13689.6	13.4635	621260000	5165000	119280000	3620.14	116505	389445	7122.45	2799.5
014-035-H-J J01	Strasbourg	014-035-H-J	J01	419.03	41.8	45.4	132	337	16.4	<0.98	<0.32	1590	10.3	44068	13.6	12.9	<2.1	1063.47	29.13	16.16	584575	376.47	3.57	263790	15101.7	26988.1	107.49	53.78	64.73	5656800	3686.2	27925	6988.71	6.65161	1123300000	28884000	1550900000	661.89	113545	48894.6	12955.2	243.5
014-035-H-J J03	Strasbourg	014-035-H-J	J03	385.467	8.17	7.18	158	297	15.3	<0.98	<0.32	425	4.95	68007	12.1	12.3	<2.1	991.27	21.51	14.98	502847	523.21	4.15	254772	11645.1	25357.4	5005.76	21.49	32.09	4842800	2670.51	15983	6251.3	334.163	436970000	6075300	200880000	536.49	93572.8	86891.4	9714.36	1782
014-036-L-J J01	Strasbourg	014-036-L-J	J01	392.865	104	722	689	2959	43.9	<0.98	0.576	17955	320	47524	76	60.8	<2.1	2745.61	73.94	40.24	1418100	4031.6	32.71	964360	53953	43855.6	664.69	130.75	454.45	6276900	11217.4	25338.9	24388.8	16.5181	719160000	5065500	32858000	2676.16	85571.8	281121	6277.8	719
014-037-A-A J01	Strasbourg	014-037-A-A	J01	307.099	7.25	0.946	122	977	23.2	<0.98	<0.32	1102	262	26012	64.1	2.06	<2.1	773.17	42.14	12.74	315717	897.05	3.1	790974	18315.3	53892	139.67	59.37	379.3	2143400	5874.33	25674.7	25363.7	10.9631	705970000	3092500	55132000	36.83	70635.9	64545.4	3015.6	1473
014-038-K-R J01	Strasbourg	014-038-K-R	J01	377.054	2.98	9.51	351	214	11.2	<0.98	<0.32	946	254	30903	97.4	3.97	<2.1	2640.26	49.72	25.59	547637	10328.9	6.9	751090	39903.4	31929.2	210.03	160.92	488.7	4986300	9129.79	11610.3	9944.06	8.2075	910250000	8966900	613820000	374.01	34232.4	144545	8006.52	147
014-038-K-R J03	Strasbourg	014-038-K-R	J03	419.425	2.9	3.79	369	295	12.9	<0.98	<0.32	508	92.8	45969	64.3	3.15	<2.1	2411.79	40.41	20.43	357086	4704.61	6.5	637963	29621.3	30344.1	223.44	123.09	402.81	2717100	7629.94	12645.9	5963.04	10.9369	118950000	1187400	18491000	255.07	33391.3	136770	8460.4	4297.5
014-039-H-J J01	Strasbourg	014-039-H-J	J01	268.618	35.2	2.62	283	1217	27.2	<0.98	0.504	4695	443	40983	76.1	29.8	4.15	207.93	41.56	24.68	298959	2191.69	7.5	359093	33533.1	58241.6	163.62	36.57	127.39	1924700	1469.07	50190	6928.27	6.62966	555050000	3322800	38426000	207.42	78862.3	176854	4549.01	229.5
014-039-H-J J03	Strasbourg	014-039-H-J	J03	292.842	39.1	6.19	352	2115	35.4	<0.98	<0.32	3657	1860	55887	84.1	11.5	3.52	363.43	66.54	34.21	443605	5977.55	13.06	519064	81981.4	90203.1	314.2	107.6	330.47	3369300	3549.31	22582.8	15910.5	9.18445	806960000	5551700	120090000	578.61	76807.7	114536	7874.19	204
014-040-T-G J01	Strasbourg	014-040-T-G	J01	366.894	16.9	1.45	281	863	7.46	<0.98	<0.32	3228	36.5	78653	93.3	30.9	<2.1	1153.42	80.18	17.68	731889	5907.45	8.51	553768	17732.2	40273.8	3076.42	81.2	170.88	6904800	11384.6	46121.2	23246.1	174.006	1556600000	12370000	626570000	105.25	84849.2	53164.9	10481.2	2706.5
014-040-T-G J03	Strasbourg	014-040-T-G	J03	311.562	11.6	0.347	336	612	7.02	<0.98	<0.32	1951	7.43	79035	61.5	6.16	<2.1	736.54	38.12	10.95	340706	1674.88	13.06	381538	10412.5	38131.3	2069.93	48.12	140.65	2944800	9924.79	33391	17477.9	189.035	977400000	4871100	3466000000	22.16	83602.2	70309.7	6502.18	2533
014-041-W-R J01	Strasbourg	014-041-W-R	J01	251.744	36.2	13.8	346	7141	63.3	<0.98	0.767	3851	4175	55014	115	31.9	11.6	1386.07	46.79	20.43	415770	2975.53	14.86	526835	32170.5	86492.5	65.69	89.21	313.94	5175600	4163.82	50322.7	14779.2	3.21537	446930000	9574400	83821000	1744.69	117959	53133.1	19358.6	79.5
014-041-W-R J03	Strasbourg	014-041-W-R	J03	260.658	20	1.9	615	796	28.4	<0.98	0.465	2232	1095	88631	28.6	10.7	8.52	1314.66	38.69	16.16	366351	1077.35	9.53	526908	28633	70452.4	1005.42	27.63	8.12	4353000	1014.94	6802.14	2316.81	62.2166	404800000	2820700	73729000	1480.71	107422	46100.5	11913	456.5
014-043-V-M J01	Strasbourg	014-043-V-M	J01	247.377	19.2	2.44	227	954	25.6	<0.98	<0.32	1032	107	37831	49.8	13.1	<2.1	477.04	46.79	25.02	435114	5761.16	10.77	562005	48006.6	70134.4	323.39	59.37	156.81	2450100	4389.02	14604	6619.22	12.9253	1275100000	11538000	240830000	437.04	93999.3	175965	5218.62	2059
014-043-V-M J03	Strasbourg	014-043-V-M	J03	252.122	18.4	2.22	178	689	18	<0.98	<0.32	925	45.4	33149	36.8	7.54	<2.1	551.85	47.37	25.82	440414	3023.07	11.29	720675	49347.8	69726.3	257.21	59.37	167.84	2870200	5314.48	24283.2	7083.93	9.96166	1237800000	6954900	85902000	312.74	90301.2	194043	5131.33	408.5
014-044-D-G J01	Strasbourg	014-044-D-G	J01	358.201	21.8	0.853	132	573	12.4	<0.98	<0.32	1586	21.4	53408	70.7	10.3	4.4	4289.63	47.04	83.83	921515	9770.34	39.23	2187300	42051.1	46922.3	5835.08	71.65	345.17	3587800	5269.97	52934.2	4268.57	=[@[VEGF-R1 (38)]]/[@[PLGF (72)]]	532750000	40669000	1488500000	226.54	117710	54322.7	8070.37	#N/A
014-046-S-S J01	Strasbourg	014-046-S-S	J01	237.601	27.6	10.3	406	2010	31.7	<0.98	<0.32	3454	369	22827	60.7	13.4	<2.1	1350.38	55.66	27.88	460642	3490.42	7.3	608194	33719.8	78359.1	348.77	64.9	109.37	5178200	5291.81	38514.9	11945.1	12.5097	63892000	699201	2543900	1226.39	123748	52157.6	7897.16	104.5
014-047-H-A J01	Strasbourg	014-047-H-A	J01	263.484	21.5	2.91	269	1708	24.5	<0.98	<0.32	4519	180	29894	43.8	17.8	<2.1	1278.89	32.47	19.33	459297	2019.77	4.73	445956	29181.2	28940.6	118.15	70.38	247.52	5649700	7542.99	21963.4	13635.7	6.11226	653440000	4601900	40861000	1412.15	82737.1	287556	3345.5	1357.5
014-049-M-A Sortie	Strasbourg	014-049-M-A	Sortie	448.79	36.6	0.695	211	461	23	1.34	<0.32	7912	94.8	139114	56.2	8.34	<2.1	5577.61	73.01	111.22	42511.2	8333.44	50.04	1174300	97225.3	89981.6	625.9	96.46	286.8	5497600	506.89	7938.67	430.65	=[@[VEGF-R1 (38)]]/[@[PLGF (72)]]	617390000	34743000	37793000	77.94	120147	71663.1	4418.53	#N/A
014-050-S-P J01	Strasbourg	014-050-S-P	J01	339.627	9.19	0.568	202	748	19.3	<0.98	0.368	2812	642	12192	62.7	11.5	11.5	991.27	32.47	17.14	218258	710.15	5.31	836183	18330.4	19409.6	113.88	42.39	27.29	907414	5482.11	40537.6	7578.89	6.64411	369410000	2179500	37038000	23.13	105571	146246	6638.91	3094
014-052-B-N J01	Strasbourg	014-052-B-N	J01	261.65	43.7	25.9	84.8	1553	32.3	<0.98	0.603	2299	162	54750	55.6	20.8	<2.1	1225.18	50.31	29.97	712631	1174.1	6.9	832058	39379.2	18757.2	218.96	133.29	371.23	5639700	4752.2	23538.9	13229.6	7.30597	1338800000	10260000	187650000	584.94	95659	212198	5626.88	520
014-054-P-J J01	Strasbourg	014-054-P-J	J01	415.622	21.9	1.34	220	384	19	<0.98	<0.32	6956	13	65876	38.9	4.4	<2.1	2041.95	46.2	35.64	744046	1602.27	12.75	552141	61013.3	37946.3	1616.9	86.55	253.25	4073000	5533.4	12463.6	9410.7	45.3676	44931000	156001	5032600	379.32	86286.9	209456	5220.12	693
014-056-P-G J01	Strasbourg	014-056-P-G	J01	764.947	17.3	0.791	164	478	21.2	<0.98	<0.32	1177	10.3	120970	30.6	20.4	<2.1	1135.45	30.24	17.36	349242	2008.36	10.77	706604	17847.2	30091.8	2763.28	4.92	1.71	6713300	55.64	16198.1	112.23	159.175	326120000	3981600	130440000	1262.09	134524	180266	9710.83	811.5
014-057-H-M J01	Strasbourg	014-057-H-M	J01	276.172	55.1	<0.34	215	683	17.5	<0.98	<0.32	11374	44.2	40065	61.3	123	<2.1	1171.38	36.98	22.43	382167	2446.34	6.7	215535	36583.8	64841	910.54	64.9	159.88	2667000	5988.18	5590.21	14947.9	40.5947	432830000	4965500	46325000	172.17	102336	49290.1	8262.41	2773.5
014-058-G-A J01	Strasbourg	014-058-G-A	J01 ou J03?	295.652	47.4	2.98	59.2	875	28.3	<0.98	<0.32	3804	20.6	79204	37.3	9.89	<2.1	991.27	30.79	16.92	516970	1635.74	6.9	292981	23320.4	32393.4	273.08	102.39	340.32	1899100	6878.46	26518.6	16431.1	16.1395	287770000	1655400	26066000	192.46	81476.6	163494	2843.15	403.95
05-0003 J01	Bichat	05-0003	J01	475.929	6.18	<0.34	65.8	214	10.2	<0.98	<0.32	217	31.8	87088	9.67	4.45	<2.1	809.13	52.08	18.25	595542	1225.7	12.13	342465	24306.5	37060.6	292.73	26.01	181.97	3710900	4385.74	26383.3	11712	16.04	OOR <	54898.6	OOR <	42.85	43934.1	25306.4	2110.71	1321.5
05-0003 J03	Bichat	05-0003	J03	447.709	5.17	<0.34	84.5	227	9.08	<0.98	<0.32	313	11.7	93618	10.6	3.28	<2.1	990.89	43.46	11.71	416170	544.87	17.33	325920	18201	53885.9	194.46	18.07	155.12	4318400	4753.62	46223.9	14455.1	16.6063	OOR <	40182.9	OOR <	25.76	74462.6	41849	2693.94	1310.5
05-0006 J03	Bichat	05-0006	J03	405.025	32	11.5	80.9	122	29.9	<0.98	0.746	1168	91.9	42491	131	10.4	<2.1	1935.63	52.94	18.25	573665	700.5	15.52	132977	24821.9	43860.5	282.36	16.03	137.32	4379100	4315.74	37984.6	7342.5	15.4718	251150000	1503200	25234000	601.55	82055.6	69448.5	3908.3	949.5
05-0007 J01	Bichat	05-0007	J01	363.537	17.4	161	41.3	569	25.5	<0.98	0.341	1102	27.8	64843	18.3	65.6	<2.1	2540.92	52.08	21.57	515741	4175.61	82.3	478804	23496.7	46282.9	189.3	35.64	179.92	7755400	792.14	7793.98	1722.49	8.77608	208330000	1533700	27350000	1656.68	85211	99482.1	2487.55	1211.5
05-0007 J03	Bichat	05-0007	J03	385.231	26.3	139	41.3	1109	34.1	<0.98	0.607	2113	71.9	71766	92.1	47.7	<2.1	2426.29	59.02	20.71	540465	3238.12	164.8	500689	20211.3	80789	184.14	24.05	179.92	8228900	1065.39	9163.35	1527.47	8.89136	352890000	2210800	51901000	1349.95	96325.3	66929.7	2581.17	1706
05-0008 J01	Bichat	05-0008	J01	454.263	54.9	74	64.6	1106	64.1	<0.98	0.903	5528	101	32482	65.9	85	<2.1	1848.37	80.97	27.7	532181	5740.41	27.87	608149	46007.1	22533.8	303.1	35.64	113.92	9039600	926.99	8817.9	2323.07	10.9422	309190000	18619000	248700000	1503.24	324906	12944.2	58111.2	686
05-0008 J03	Bichat	05-0008	J03	645.32	23.1	14	82.3	522	55.3	<0.98	<0.32	798	17.2	66944	35.4	25.5	<2.1	1673.18	66.88	25.43	512993	4898.91	15.41	573463	39604	26700.9	342.03	7.6	113.92	7786600	1122.35	6376.78	2555.9	13.4499	356530000	16397000	294810000	953.88	343476	11006.3	47955.7	1994
05-0009 J03	Bichat	05-0009	J03	576.56	8.48	0.349	485	517	29.1	<0.98	0.746	3060	112	48327	32.4	9.71	<2.1	2483.64	58.15	22.94	424840	1599.49	40.06	408146	31486.1	65758.4	618.43	61.49	294.32	3631900	7256.58	64026.2	14834.5	26.9586	413720000	3591100	167640000	246.22	80448.4	32742.9	4112.27	986
05-0010 J01	Bichat	05-0010	J01	482.945	10.8	<0.34	253	278	23.6	<0.98	<0.32	>45000	1.29	75657	45.9	9.48	<2.1	1260.22	61.63	13.4	524441	544.87	23.9	593370	17460.4	88797.9	344.63	77.55	161.35	6649800	9670.82	65360.6	29682.5	25.7187	466720000	2924700	68725000	70.47	87342.8	49737.3	4898.6	2399
05-0010 J03	Bichat	05-0010	J03	490.96	13.4	0.4	239	316	24.5	<0.98	0.336	>45000	1.51	81915	52.5	9.86	<2.1	1319.62	56.41	12.19	510202	437.27	26.51	548584	15556.3	111834	321.26	72.24	141	4957900	9025.93	129015	29618.3	26.3544	438250000	3042800	80895000	96.54	89367.9	32143.3	4656.67	1494.5
05-0011 J01	Bichat	05-0011	J01	393.967	5	<0.34	109	305	10.1	<0.98	<0.32	826	2.65	63190	32.4	3.71	<2.1	1349.27	77.44	12.43	541379	690.06	27.87	1322100	18148.4	58815.9	137.82	43.17	126.2	2271200	5379.55	70553.4	17836.8	11.0877	348480000	1726500	75629000	48.61	72767.9	49997.8	3231.78	2272.5
05-0012 J01	Bichat	05-0012	J01	425.946	3.65	<0.34	109	318	10	<0.98	<0.32	808	1.41	65675	35.1	3.55	<2.1	1378.88	65.13	12.67	526508	606.88	16.09	1301500	17106.4	52454.9	107.05	39.42	110.16	2357600	6168.52	60480.9	19946	8.44909	401530000	1978200	127010000	40.87	69540.4	52946.6	3265.72	889
05-0016 J01	Bichat	05-0016	J01	369.404	39.5	16.8	180	299	17	<0.98	<0.32	1281	19.5	30263	11.3	17.6	<2.1	1848.37	61.63	12.31	495455	1263.37	16.2	199073	23978.6	43600.5	220.27	145.91	394.41	3697600	10451.8	59158.1	10867.6	17.8936	366550000	2143800	23724000	782.92	57692.1	70483	2925.56	781
05-0017 J01	Bichat	05-0017	J01	416.637	43	10.2	82.6	819	23.3	<0.98	<0.32	2530	8.85	47332	18.3	14	<2.1	2080.58	73.03	19.72	617212	5394.62	15.3	607565	29080.9	39755.1	251.29	72.24	499.92	8921400	8225.89	60074.6	28155.7	12.7429	327520000	2050600	22557000	771.22	85552	159170	5986.43	793.5
05-0018 J01	Bichat	05-0018	J01	302.918	20.9	5.61	115	746	15.6	<0.98	<0.32	2942	36.7	32675	14.9	13.9	2.14	2138.4	88.08	23.31	587931	1545	12.92	1017500	34686.8	28415.2	127.56	54.23	405.31	4606100	6323.99	40858.9	7021.05	5.47233	337910000	1739500	25286000	865.24	90241.3	118211	3001.73	972
05-0019 J01	Bichat	05-0019	J01	440.892	28.6	1.62	119	537	68.9	<0.98	6.59	1369	418	31046	2106	13.2	<2.1	1964.66	75.67	27.44	730365	1577.68	56.73	221277	37173.4	149305	318.67	84.59	170.66	4112000	8441.66	77830.7	18029.8	11.6133	390180000	2463800	37086000	224.66	90830.1	82383.1	4813.46	4646
05-0020 J01	Bichat	05-0020	J01	328.052	47.1	3.29	65.1	138	8.21	<0.98	<0.32	485	7.19	42663	24.3	15.7	<2.1	1790.08	59.89	19.11	801240	2022.27	16.32	528996	23631	27503	220.27	39.42	225.55	3807200	2098.18	10932.5	5047.07	11.5264	461890000	1878700	26501000	1012.02	49473.7	105574	1633.7	289.5
05-0021 J01	Bichat	05-0021	J01	399.072	33.3	11.5	90.9	212	17.2	<0.98	0.351	796	5.33	53804	10.2	19.9	<2.1	1021	72.15	26.18	729849	1452.6	11.67	619560	33059.7	38252.2	153.25	11.89	208.94	5718600	6667.77	58238.4	12460.3	5.85371	361100000	2089300	30192000	908.26	102873	99139	2744.47	950
05-0022 J01	Bichat	05-0022	J01	367.545	27.1	4.89	107	455	17.4	<0.98	<0.32	648	7.63	80956	54.8	17.4	<2.1	1140.96	66.88	17.76	418160	1566.78	13.71	511127	32056.8	49277.4	220.27	11.89	68.89	1476300	11479.7	62352.2	20151.5	12.4026	362910000	2917700	41369000	609.63	92480.3	109027	2477.08	769.5
05-0024 J01	Bichat	05-0024	J01	436.101	41.6	10.5	302	522	29.9	<0.98	0.355	1659	7.01	56615	68.5	12.8	<2.1	2282.59	63.38	16.06	672896	321.02	20.96	446951	18630.2	76177.7	173.84	61.49	113.92	6953600	8197.42	117832	22567.4	10.8244	1021900000	4567700	256100000	265.38	93864.1	86189.4	4368.76	54.75
05-0025 J01	Bichat	05-0025	J01	352.31	50.5	53.7	122	1314	21.7	<0.98	0.822	4048	49	36895	70.9	35.8	3.45	3279.68	61.63	9.55	655633	3255.14	23.79	400095	23321.5	51212.6	233.19	48.73	182.99	8871000	3093.75	16909.3	5381.85	24.4178	906820000	7831100	162770000	3034.18	101855	79257.5	6160.49	201.5
05-0027 J01	Bichat	05-0027	J01	379.761	59	<0.34	285	263	15.5	<0.98	0.667	975	16	32229	52.3	4.08	<2.1	2311.37	456.17	3471.88	413149	4037.56	35.49	1012900	26341.8	14162	339.43	31.82	103.14	3511300	2304.2	11749.4	5269.12	0.0977655	479610000	2441200	68819000	39.86	92914.8	38693.3	4432.38	151
6219005074	Témoin	6219005074	Control 10	241.975	23.4	<0.34	21.5	136	6.95	<0.98	3.86	2214	<0.56	31803	2.54	1.69	<2.1	2007.02	71.42	29.92	553122	652.03	6.67	368907	24728.7	24136.1	214.08	OOR <	4.38	606847	706.87	2332.67	2597.27	7.15508	1020400000	2800400	210030000	22.9	85394.7	8720.06	2518.47	727
62190075840	Témoin	62190075840	Control 11	126.979	41.9	0.49	40.8	144	6.64	<0.98	1.95	1351	<0.56	15286	3.92	1.55	<2.1	870.35	63.3	18.41	465225	276.34	8.38	228375	18147.2	31018.1	64.88	OOR <	10.63	326059	1464.22	1771.1	3226.3	3.52417	972310000	3984400	684740000	8.81	92436.1	7108.73	1561.18	345.5
62190077221	Témoin	62190077221	Control 15	278.59	21.4	<0.34	19.4	382	8.89	<0.98	2.8	1259	0.73	27219	3.85	18.5	<2.1	2586.62	197.24	37.91	700092	953.91	15.46	1061700	43880.5	29515.8	165.29	7.22	24.48	535659	2929.41	2748.25	8225.26	4.36006	734510000	1455600	82856000	29.56	74198.2	8096.13	3134.76	957.5
62190085117	Témoin	62190085117	Control 24	217.46	46.7	0.96	34.4	247	10.4	<0.98	2.59	1243	0.84	31304	8.93	2.25	<2.1	2561.56	129.37	19.71	557769	474.4	7.58	853057	12427.6	39505.9	145.59	56.17	87.37	366427	2763.59	3555.99	7362.22	7.38661	704240000	1416800	95816000	51.11	54281.7	7768.68	1475.05	1263.5
62190218557	Témoin	62190218557	Control 9	239.457	43.6	0.37	21.1	216	8.81	1.54	<0.32	180	1.23	27009	3.72	2.52	<2.1	4466.74	161.33	56.39	1097000	1673.64	11.46	434352	77832.5	59463.1	323.23	15.73	18.62	857497	1660.82	2810.86	3094.39	5.73204	941660000	2071500	128990000	51.83	91127.1	18272.8	2485.52	3206.5
62190224703	Témoin	62190224703	Control 14	217.651	28	0.71	35.1	197	8.9	<0.98	<0.32	205	0.72	18817	1.87	2.55	<2.1	4442.24	144.21	53.77	1237500	1330.17	14.66	440999	55027	54055.4	255.99	52.71	26.41	1789800	2382.79	4340.2	7431.82	4.76083	1042700000	2804900	275690000	42.72	96568.3	12730.5	2235.65	1886.5
62190229256	Témoin	62190229256	Control 4	227.7	20.4	<0.34	37.5	114	3.15	<0.98	<0.32	367	<0.56	35172	6.5	1.24	<2.1	3060.85	157.03	28.19	1207000	953.91	6.67	1308900	24108.3	28017.6	275.25	15.73	OOR <	614584	275.4	537.43	803.2	9.7641	1070600000	3203700	404710000	36.66	74363.2	9222.37	2130.66	3249.5
62190581321	Témoin	62190581321	Control 5	259.43	29.2	0.39	22.7	117	3.6	<0.98	<0.32	266	<0.56	32302	<0.38	1.3	<2.1	2586.62	150.61	34.45	746800	953.91	9.29	1116800	22423	20046.2	268.84	19.73	OOR <	717352	24.22	3973.8	147.66	7.80377	900240000	1905400	116760000	24.6	96616.2	18941.5	1979.18	3536
62190588654	Témoin	62190588654	Control 12	157.433	16.2	0.41	51.3	117	6.2	<0.98	0.48	295	<0.56	15442	1.96	1.89	<2.1	438.98	50.19	14.32	410703	406.1	3.71	117588	13437.6	22891	122.43	7.22	OOR <	632162	569.12	1758.22	2267.87	8.54958	993430000	1897300	145790000	22.04	85516.8	14074.8	1740.43	497.5
62190588929	Témoin	62190588929	Control 13	195.896	29.5	0.51	65.8	235	8.15	<0.98	2.42	1334	1.04	26545	16.3	2.5	<2.1	1393.1	73.45	28.31	522443	533.83	5.98	242675	20368.4	39887	152.17	7.22	16.65	778641	2184.21	3716.08	8534.14	5.37513	974980000	2869700	119560000	26.28	64972.4	22238.2	2503.1	6221.5
6219059208	Témoin	6219059208	Control 1	406.07	452	0.89	45.7	191	4	<0.98	2.26	2797	<0.56	41848	13.3	<1.16	<2.1	1854.56	305.13	55.29	530982	886.97	49.97	272828	52547.7	149893	188.13	184.87	152.58	424514	4790.67	6443.97	11020.6	3.4026	556950000	781712	93863000	1.4	95827.5	6875.98	1220.71	203
62190670682	Témoin	62190670682	Control 3	324.22	140	0.38	51.8	119	4.99	<0.98	2.31	1101	<0.56	35088	3.89	<1.16	<2.1	2032.37	359.79	37.14	648694	987.37	98.4	398579	26606.5	97754.3	230.23	208.3	152.58	999978	4561.61	1381.91	9750.06	6.19898	976320000	3992800	287940000	20.29	75346.6	16817.6	3602.72	4473.5
62190670762	Témoin	62190670762	Control 2	380.26	162	1.23	31.7	140	5.79	<0.98	<0.32	698	<0.56	31157	1.93	2.07	<2.1	4687.02	598.38	29.43	1035100	2263.35	149.2	1183500	32084.5	171033	268.84	202.48	53.72	961755	6334.81	918.75	10228.6	9.1349	571800000	1508500	95512000	26.28	102014	12832	1950.06	2032
62190672813	Témoin	62190672813	Control 8	338.888	73.9	5.44	74.4	221	8.35	<0.98	0.74	611	0.82	31609	4.96	1.78	<2.1	1341.38	94.96	25.12	508927	601.46	7.35	268570	23801.4	46906.3	158.74	49.22	69.3	355067	1962.51	4934.6	6160.42	6.31927	1109300000	1412200	160930000	62.65	76555.6	9633.43	1694.55	2185.5
62190672856	Témoin	62190672856	Control 7	311.134	149	1.53	32	386	8.83	<0.98	7.01	2944	0.79	27881	9.49	2.16	<2.1	1675.9	117.82	32.3	500838	853.48	12.6	391026	32198.2	36600.4	178.36	23.63	26.41	454685	1489.27	5187.96	4439.71	5.52198	805150000	2115400	132640000	40.47	98085.8	13084.2	4102.72	5554
62190888147	Témoin	62190888147	Control 23	290.614	24.7	0.35	42.7	351	6.9	<0.98	0.93	457	1.57	26399	3.44	1.61	<2.1	1496.25	73.45	32.93	399977	719.3	8.03	173655	30316.8	30007	148.88	OOR <	20.59	533272	1068.16	12678.2	4120.77	4.52111	484280000	1039900	56501000	25.44	58242.6	3991.44	1731.69	1607.5
62190889553	Témoin	62190889553	Control 25	319.439	624	<0.34	19	115	8.54	<0.98	4.27	1761	<0.56	45901	22.3	<1.16	<2.1	923.27	151.68	30.3	451351	414.67	20.61	192349	31028.1	77691.3	165.29	124.41	192.22	795024	5813.07	3135.09	14123	5.45512	643320000	1379800	85381000	10.9	92669	11155.6	1381.45	91.5
62190890167	Témoin	62190890167	Control 6	337.34	28.1	<0.34	35.3	342	8.86	<0.98	4.4	1954	1.59	35010	71.1	2.08	<2.1	763.96	71.42	17.35	614004	550.76	18.66	183182	12483.2	30338.2	158.74	15.73	32.16	413361	2221.8	4328.01	7048.02	9.14928	1087300000	3010500	257190000	150.5	107771	15586.9	3373.18	258
62190897916	Témoin	62190897916	Control 17	197.143	56.7	0.57	40.4	388	7.69	<0.98	2.42	762	1.01	22473	3.34	1.69	<2.1	383.65	112.6	39.86	603435	953.91	15.11	344886	33456.2	51631.4	191.38	38.54	55.56	1271100	1860.34	1263.88	7352.82	4.8013	986310000	2664200	498270000	22.04	61296.2	11264	3048.71	729
62190898302	Témoin	62190898302	Control 16	247.691	40	0.36	24.6	129	5.59	<0.98	2.37	905	<0.56	29421	2.22	<1.16	<2.1	1496.25	61.28	28.06	367731	516.87	5.41	194832	21188.2	17449.3	171.83	31.2	OOR <	1568500	737.69	2459.06	1558.52	6.12366	781600000	1039900	97237000	11.9	51252.3	2402.57	1259.7	392
62191026186	Témoin	62191026186	Control 21	275.31	38.2	<0.34	84.6	84.1	6.82	<0.98	6.11	1474	<0.56	24889	4.13	2.31	<2.1	1624.68	87.76	36.24	442102	431.77	9.63	207962	28921	34391.2	139	45.7	OOR <	496110	1438.2	1590.22	4822.37	3.83554	521320000	904186	53795000	6.61	63939.8	4186.59	1035.89	1798
62191031188	Témoin	62191031188	Control 19	274.324	24.3	0.39	29.9	92.9	5.53	<0.98	0.33	283	0.73	35760	3.48	1.63	<2.1	2461.2	83.66	29.92	635436	584.57	7.81	340092	34270.2	27260.4	165.29	OOR <	3.3	1146400	576.82	3740.67	2315.95	5.5244	998410000	3424600	211350000	37.43	95851.4	3790.44	2185.33	3430
62191247499	Témoin	62191247499	Control 26	274.356	17	0.64	23.4	139	6.72	<0.98	1.35	370	0.7	26966	2.81	1.24	<2.1	1081.06	47.18	21.14	590571	465.89	5.3	213974	17596	16882.4	132.39	2.46	10.63	507926	439.1	3838.94	1409.31	6.26254	552040000	1055900	56537000	39.72	71966.1	9277.63	1311.09	887
62191255309	Témoin	62191255309	Control 22	286.122	588	0.68	59.7	211	11.2	<0.98	13.7	5046	1.07	35157	38.4	1.85	<2.1	1803.61	295.79	45.65	527291	836.73	68.95	981552	42347.7	66535.7	252.77	79.72	31.21	496896	3595.7	3358.33	9020.73	5.53713	826750000	1453300	91440000	12.89	113019	9515.64	1936.23	324.5
62191256942	Témoin	62191256942	Control 18	263.99	279	0.43	28	125	10.2	<0.98	21.3	8295	0.64	29603	21.9	1.71	<2.1	1956.27	125.16	35.73	599074	618.33	50.21	330633	32749.7	41183.8	214.08	38.54	66.57	898845	1805.4	3246.83	4647.22	5.9916	939630000	1660300	125670000	24.18	113234	9515.64	1386.57	458
62191257216	Témoin	62191257216	Control 27	298.024	91.6	0.34	42.7	180	10.9	<0.98	14.2	8574	0.93	35335	24.7	1.6	<2.1	#N/A	#N/A	#N/A	#N/A	#N/A	#N/A	#N/A	#N/A	#N/A	#N/A	#N/A	#N/A	#N/A	#N/A	#N/A	#N/A	#N/A	#N/A	#N/A	#N/A	#N/A	#N/A	#N/A	#N/A	#N/A
6219125981	Témoin	6219125981	Control 20	219.027	440	0.49	27.5	170	12.8	<0.98	38.6	5988	0.75	29085	98.3	1.34	<2.1	1159.48	146.34	28.31	479140	803.21	8.6	670508	24821.2	25976.1	165.29	56.17	18.62	628474	681.82	1342.64	2741.14	5.83857	678420000	839662	51249000	42.35	85217.4	#N/A	1812.5	601.5
